# Supplementary material for: A simulation study comparing anticholinergic drug use with polypharmacy for risk of death, dementia, and delirium in UK Biobank
Source: J Gerontol A Biol Sci Med Sci. 2025 Oct 23;80(12):glaf232. doi: 10.1093/gerona/glaf232 (PMC12643546; doi:10.1093/gerona/glaf232)
Supplement: glaf232_Supplementary_Data [file glaf232_supplementary_data.zip]

Archive with 2 entries (2 files):
- supplement_plain.docx
- supplement.xlsx
