# Supplementary material for: A simulation study comparing anticholinergic drug use with polypharmacy for risk of death, dementia, and delirium in UK Biobank
Source: J Gerontol A Biol Sci Med Sci. 2025 Oct 23;80(12):glaf232. doi: 10.1093/gerona/glaf232 (PMC12643546; doi:10.1093/gerona/glaf232)
Supplement: glaf232_Supplementary_Data [file glaf232_supplementary_data.zip › supplement.xlsx]

## Sheet: Suppl. Table 4
Code	Description	Source
S020	Fracture of vault of skull	icd10
S0200	Fracture of vault of skull (closed)	icd10
S0201	Fracture of vault of skull (open)	icd10
S021	Fracture of base of skull	icd10
S0210	Fracture of base of skull (closed)	icd10
S0211	Fracture of base of skull (open)	icd10
S027	Multiple fractures involving skull and facial bones	icd10
S0270	Multiple fractures involving skull and facial bones (closed)	icd10
S0271	Multiple fractures involving skull and facial bones (open)	icd10
S029	Fracture of skull and facial bones, part unspecified	icd10
S0290	Fracture of skull and facial bones, part unspecified (closed)	icd10
S0291	Fracture of skull and facial bones, part unspecified (open)	icd10
S06	Intracranial injury	icd10
S060	Concussion	icd10
S0600	Concussion (without open intracranial wound)	icd10
S0601	Concussion (with open intracranial wound)	icd10
S061	Traumatic cerebral oedema	icd10
S0610	Traumatic cerebral oedema (without open intracranial wound)	icd10
S062	Diffuse brain injury	icd10
S0620	Diffuse brain injury (without open intracranial wound)	icd10
S0621	Diffuse brain injury (with open intracranial wound)	icd10
S063	Focal brain injury	icd10
S0630	Focal brain injury (without open intracranial wound)	icd10
S0631	Focal brain injury (with open intracranial wound)	icd10
S064	Epidural haemorrhage	icd10
S0640	Epidural haemorrhage (without open intracranial wound)	icd10
S0641	Epidural haemorrhage (with open intracranial wound)	icd10
S065	Traumatic subdural haemorrhage	icd10
S0650	Traumatic subdural haemorrhage (without open intracranial wound)	icd10
S0651	Traumatic subdural haemorrhage (with open intracranial wound)	icd10
S066	Traumatic subarachnoid haemorrhage	icd10
S0660	Traumatic subarachnoid haemorrhage (without open intracranial wound)	icd10
S0661	Traumatic subarachnoid haemorrhage (with open intracranial wound)	icd10
S067	Intracranial injury with prolonged coma	icd10
S0670	Intracranial injury with prolonged coma (without open intracranial wound)	icd10
S068	Other intracranial injuries	icd10
S0680	Other intracranial injuries (without open intracranial wound)	icd10
S0681	Other intracranial injuries (with open intracranial wound)	icd10
S069	Intracranial injury, unspecified	icd10
S0690	Intracranial injury, unspecified (without open intracranial wound)	icd10
S0691	Intracranial injury, unspecified (with open intracranial wound)	icd10
S079	Crushing injury of head, part unspecified	icd10
S097	Multiple injuries of head	icd10
S098	Other specified injuries of head	icd10
S099	Unspecified injury of head	icd10
800	Fracture of vault of skull	icd9
8000	Fracture of vault of skull - closed without mention of intracranial injury	icd9
8001	Fracture of vault of skull - closed with intracranial injury	icd9
8002	Fracture of vault of skull - open without mention of intracranial injury	icd9
8003	Fracture of vault of skull - open with intracranial injury	icd9
801	Fracture of base of skull	icd9
8010	Fracture of base of skull - closed without mention of intracranial injury	icd9
8011	Fracture of base of skull - closed with intracranial injury	icd9
803	Other and unqualified skull fractures	icd9
8030	Other/unqual. skull fract. - closed without mention of intracranial injur	icd9
8031	Other and unqualified skull fractures - closed with intracranial injury	icd9
850	Concussion	icd9
8509	Concussion	icd9
851	Cerebral laceration and contusion	icd9
852	Subarachnoid, subdural and extradural haemorrhage, following injury	icd9
8520	Subarach./subdural/extradural haem. foll.inj.without open intracr.wound	icd9
853	Other and unspecified intracranial haemorrhage following injury	icd9
8530	Other/unspec. intracranial haem.foll.without open intracranial wound	icd9
854	Intracranial injury of other and unspecified nature	icd9
8540	Other/unspec. intracranial injury without open intracranial wound	icd9
8541	Other/unspec. intracranial injury with open intracranial wound	icd9
9Nlg.	Seen by brain injury link worker	read2
XabpV	Seen by brain injury link worker	read3
S60..	Concussion	read2
S60..	Concussion	read3
S600.	Concussion with no loss of consciousness	read2
S601.	Concussion with less than 1 hour loss of consciousness	read2
S602.	Concussion with 1-24 hours loss of consciousness	read2
S603.	Concussion with more than 24 hours loss of consciousness and return to pre-existing conscious level	read2
S604.	Concussion with more than 24 hours loss of consciousness without return to pre-existing conscious level	read2
S605.	Concussion with loss of consciousness of unspecified duration	read2
S60z.	Concussion NOS	read2
S600.	Concussion with no loss of consciousness	read3
S601.	Concussion with less than 1 hour loss of consciousness	read3
S602.	Concussion with 1-24 hours loss of consciousness	read3
S603.	Concussion with more than 24 hours loss of consciousness and return to pre-existing conscious level	read3
S604.	Concussion with more than 24 hours loss of consciousness without return to pre-existing conscious level	read3
S605.	Concussion with loss of consciousness of unspecified duration	read3
S60z.	Concussion NOS	read3
S61..	Cerebral laceration and contusion	read2
XE1m1	Cerebral laceration and contusion	read3
XA04A	Cerebellar laceration and contusion	read3
XA04B	Cortex laceration and contusion	read3
S610.	Closed cerebral contusion	read2
S6100	Cortex contusion without mention of open intracranial wound, with unspecified state of consciousness	read2
S6101	Cortex contusion without mention of open intracranial wound, with no loss of consciousness	read2
S6102	Cortex contusion without mention of open intracranial wound, with less than 1 hour loss of consciousness	read2
S6103	Cortex contusion without mention of intracranial wound, with 1-24 hours loss of consciousness	read2
S6104	Cortex contusion without mention of open intracranial wound, with more than 24 hours loss of consciousness and return to pre-existing conscious level	read2
S6105	Cortex contusion without mention of open intracranial wound, with more than 24 hours loss of consciousness without return to pre-existing conscious level	read2
S6106	Cortex contusion without mention of open intracranial wound, with loss of consciousness of unspecified duration	read2
S610z	Cortex contusion without open intracranial wound, with concussion, unspecified	read2
S611.	Open cerebral contusion	read2
S6110	Cortex contusion with open intracranial wound, with unspecified state of consciousness	read2
S6111	Cortex contusion with open intracranial wound, with no loss of consciousness	read2
S6112	Cortex contusion with open intracranial wound, with less than 1 hour loss of consciousness	read2
S6113	Cortex contusion with open intracranial wound, with 1-24 hours loss of consciousness	read2
S6114	Cortex contusion with open intracranial wound, with more than 24 hours loss of consciousness and return to pre-existing conscious level	read2
S6115	Cortex contusion with open intracranial wound, with more than 24 hours loss of consciousness without return to pre-existing conscious level	read2
S6116	Cortex contusion with open intracranial wound, with loss of consciousness of unspecified duration	read2
S611z	Cortex contusion with open intracranial wound, with concussion, unspecified	read2
S612.	Cortex laceration without mention of open intracranial wound	read2
S6120	Cortex laceration without mention of open intracranial wound, unspecified state of consciousness	read2
S6121	Cortex laceration without mention of open intracranial wound, with no loss of consciousness	read2
S6122	Cortex laceration without mention of open intracranial wound, with less than 1 hour loss of consciousness	read2
S6123	Cortex laceration without mention of open intracranial wound, with 1-24 hours loss of consciousness	read2
S6124	Cortex laceration without mention of open intracranial wound, with more than 24 hours loss of consciousness and return to pre-existing conscious level	read2
S6125	Cortex laceration without mention of open intracranial wound, with more than 24 hours loss of consciousness without return to pre-existing conscious level	read2
S6126	Cortex laceration without mention of open intracranial wound, with loss of consciousness of unspecified duration	read2
S612z	Cortex laceration without mention of open intracranial wound, with concussion, unspecified	read2
S613.	Cortex laceration with open intracranial wound	read2
S6130	Cortex laceration with open intracranial wound, unspecified state of consciousness	read2
S6131	Cortex laceration with open intracranial wound, with no loss of consciousness	read2
S6132	Cortex laceration with open intracranial wound, with less than 1 hour loss of consciousness	read2
S6133	Cortex laceration with open intracranial wound, with 1-24 hours loss of consciousness	read2
S6134	Cortex laceration with open intracranial wound, with more than 24 hours loss of consciousness and return to pre-existing conscious level	read2
S6135	Cortex laceration with open intracranial wound, with more than 24 hours loss of consciousness without return to pre-existing conscious level	read2
S6136	Cortex laceration with open intracranial wound, with loss of consciousness of unspecified duration	read2
S613z	Cortex laceration with open intracranial wound, with concussion, unspecified	read2
S614.	Closed hindbrain contusion	read2
S6140	Hind brain contusion without mention of open intracranial wound, unspecified state of consciousness	read2
S6141	Hind brain contusion without mention of open intracranial wound, with no loss of consciousness	read2
S6142	Hind brain contusion without mention of open intracranial wound, with less than 1 hour loss of consciousness	read2
S6143	Hind brain contusion without mention of open intracranial wound, with 1-24 hours loss of consciousness	read2
S6144	Hind brain contusion without mention of open intracranial wound, with more than 24 hours loss of consciousness and return to pre-existing conscious level	read2
S6145	Hind brain contusion without mention of open intracranial wound, with more than 24 hours loss of consciousness without return to pre-existing conscious level	read2
S6146	Hind brain contusion without mention of open intracranial wound, with loss of consciousness of unspecified duration	read2
S614z	Hind brain contusion without mention of open intracranial wound, with concussion, unspecified	read2
S615.	Open hindbrain contusion	read2
S6150	Hind brain contusion with open intracranial wound, unspecified state of consciousness	read2
S6151	Hind brain contusion with open intracranial wound, with no loss of consciousness	read2
S6152	Hind brain contusion with open intracranial wound, with less than 1 hour loss of consciousness	read2
S6153	Hind brain contusion with open intracranial wound, with 1-24 hours loss of consciousness	read2
S6154	Hind brain contusion with open intracranial wound, with more than 24 hours loss of consciousness and return to pre-existing conscious level	read2
S6155	Hind brain contusion with open intracranial wound, with more than 24 hours loss of consciousness without return to pre-existing conscious level	read2
S6156	Hind brain contusion with open intracranial wound, with loss of consciousness of unspecified duration	read2
S615z	Hind brain contusion with open intracranial wound, with concussion, unspecified	read2
S616.	Hind brain laceration without mention of open intracranial wound	read2
S6160	Hind brain laceration without mention of open intracranial wound, unspecified state of consciousness	read2
S6161	Hind brain laceration without mention of open intracranial wound, with no loss of consciousness	read2
S6162	Hind brain laceration without mention of open intracranial wound, with less than 1 hour loss of consciousness	read2
S6163	Hind brain laceration without mention of open intracranial wound, with 1-24 hours loss of consciousness	read2
S6164	Hind brain laceration without mention of open intracranial wound, with more than 24 hours loss of consciousness and return to pre-existing conscious level	read2
S6165	Hind brain laceration without mention of open intracranial wound, with more than 24 hours loss of consciousness without return to pre-existing conscious level	read2
S6166	Hind brain laceration without mention of open intracranial wound, with loss of consciousness of unspecified duration	read2
S616z	Hind brain laceration without mention of open intracranial wound, with concussion, unspecified	read2
S617.	Hind brain laceration with open intracranial wound	read2
S6170	Hind brain laceration with open intracranial wound, unspecified state of consciousness	read2
S6171	Hind brain laceration with open intracranial wound, with no loss of consciousness	read2
S6172	Hind brain laceration with open intracranial wound, with less than 1 hour loss of consciousness	read2
S6173	Hind brain laceration with open intracranial wound, with 1-24 hours loss of consciousness	read2
S6174	Hind brain laceration with open intracranial wound, with more than 24 hours loss of consciousness and return to pre-existing conscious level	read2
S6175	Hind brain laceration with open intracranial wound, with more than 24 hours loss of consciousness without return to pre-existing conscious level	read2
S6176	Hind brain laceration with open intracranial wound, with loss of consciousness of unspecified duration	read2
S617z	Hind brain laceration with open intracranial wound, with concussion, unspecified	read2
S61x.	Other cerebral laceration and contusion without mention of open intracranial wound	read2
S61x0	Brain contusion without mention of open intracranial wound, unspecified state of consciousness	read2
S61x1	Brain contusion without mention of open intracranial wound, with no loss of consciousness	read2
S61x2	Brain contusion without mention of open intracranial wound, with less than 1 hour loss of consciousness	read2
S61x3	Brain contusion without mention of open intracranial wound, with 1-24 hours loss of consciousness	read2
S61x4	Brain contusion without mention of open intracranial wound, with more than 24 hours loss of consciousness and return to pre-existing conscious level	read2
S61x5	Brain contusion without mention of open intracranial wound, with more than 24 hours loss of consciousness without return to pre-existing conscious level	read2
S61x6	Brain contusion without mention of open intracranial wound, with loss of consciousness of unspecified duration	read2
S61xz	Brain contusion without mention of open intracranial wound, with concussion, unspecified	read2
S61y.	Other cerebral laceration and contusion with open intracranial wound	read2
S61y0	Brain contusion with open intracranial wound, unspecified state of consciousness	read2
S61y1	Brain contusion with open intracranial wound, with no loss of consciousness	read2
S61y2	Brain contusion with open intracranial wound, with more than 1 hour loss of consciousness	read2
S61y3	Brain contusion with open intracranial wound, with 1-24 hours loss of consciousness	read2
S61y4	Brain contusion with open intracranial wound, with more than 24 hours loss of consciousness and return to pre-existing conscious level	read2
S61y5	Brain contusion with open intracranial wound, with more than 24 hours loss of consciousness without return to pre-existing conscious level	read2
S61y6	Brain contusion with open intracranial wound, with loss of consciousness of unspecified duration	read2
S61yz	Brain contusion with open intracranial wound, with concussion, unspecified	read2
S61z.	Cerebral laceration and contusion NOS	read2
S610.	Closed cerebral contusion	read3
S6100	Cortex contusion without mention of open intracranial wound, with unspecified state of consciousness	read3
S6101	Cortex contusion without mention of open intracranial wound, with no loss of consciousness	read3
S6102	Cortex contusion without mention of open intracranial wound, with less than 1 hour loss of consciousness	read3
S6103	Cortex contusion without mention of intracranial wound, with 1-24 hours loss of consciousness	read3
S6104	Cortex contusion without mention of open intracranial wound, with more than 24 hours loss of consciousness and return to pre-existing conscious level	read3
S6105	Cortex contusion without mention of open intracranial wound, with more than 24 hours loss of consciousness without return to pre-existing conscious level	read3
S6106	Cortex contusion without mention of open intracranial wound, with loss of consciousness of unspecified duration	read3
S610z	Cortex contusion without open intracranial wound, with concussion, unspecified	read3
S611.	Open cerebral contusion	read3
S6110	Cortex contusion with open intracranial wound, with unspecified state of consciousness	read3
S6111	Cortex contusion with open intracranial wound, with no loss of consciousness	read3
S6112	Cortex contusion with open intracranial wound, with less than 1 hour loss of consciousness	read3
S6113	Cortex contusion with open intracranial wound, with 1-24 hours loss of consciousness	read3
S6114	Cortex contusion with open intracranial wound, with more than 24 hours loss of consciousness and return to pre-existing conscious level	read3
S6115	Cortex contusion with open intracranial wound, with more than 24 hours loss of consciousness without return to pre-existing conscious level	read3
S6116	Cortex contusion with open intracranial wound, with loss of consciousness of unspecified duration	read3
S611z	Cortex contusion with open intracranial wound, with concussion, unspecified	read3
S612.	Cortex laceration without mention of open intracranial wound	read3
S6120	Cortex laceration without mention of open intracranial wound, unspecified state of consciousness	read3
S6121	Cortex laceration without mention of open intracranial wound, with no loss of consciousness	read3
S6122	Cortex laceration without mention of open intracranial wound, with less than 1 hour loss of consciousness	read3
S6123	Cortex laceration without mention of open intracranial wound, with 1-24 hours loss of consciousness	read3
S6124	Cortex laceration without mention of open intracranial wound, with more than 24 hours loss of consciousness and return to pre-existing conscious level	read3
S6125	Cortex laceration without mention of open intracranial wound, with more than 24 hours loss of consciousness without return to pre-existing conscious level	read3
S6126	Cortex laceration without mention of open intracranial wound, with loss of consciousness of unspecified duration	read3
S612z	Cortex laceration without mention of open intracranial wound, with concussion, unspecified	read3
S613.	Cortex laceration with open intracranial wound	read3
S6130	Cortex laceration with open intracranial wound, unspecified state of consciousness	read3
S6131	Cortex laceration with open intracranial wound, with no loss of consciousness	read3
S6132	Cortex laceration with open intracranial wound, with less than 1 hour loss of consciousness	read3
S6133	Cortex laceration with open intracranial wound, with 1-24 hours loss of consciousness	read3
S6134	Cortex laceration with open intracranial wound, with more than 24 hours loss of consciousness and return to pre-existing conscious level	read3
S6135	Cortex laceration with open intracranial wound, with more than 24 hours loss of consciousness without return to pre-existing conscious level	read3
S6136	Cortex laceration with open intracranial wound, with loss of consciousness of unspecified duration	read3
S613z	Cortex laceration with open intracranial wound, with concussion, unspecified	read3
S614.	Closed hindbrain contusion	read3
S6140	Hind brain contusion without mention of open intracranial wound, unspecified state of consciousness	read3
S6141	Hind brain contusion without mention of open intracranial wound, with no loss of consciousness	read3
S6142	Hind brain contusion without mention of open intracranial wound, with less than 1 hour loss of consciousness	read3
S6143	Hind brain contusion without mention of open intracranial wound, with 1-24 hours loss of consciousness	read3
S6144	Hind brain contusion without mention of open intracranial wound, with more than 24 hours loss of consciousness and return to pre-existing conscious level	read3
S6145	Hind brain contusion without mention of open intracranial wound, with more than 24 hours loss of consciousness without return to pre-existing conscious level	read3
S6146	Hind brain contusion without mention of open intracranial wound, with loss of consciousness of unspecified duration	read3
S614z	Hind brain contusion without mention of open intracranial wound, with concussion, unspecified	read3
S615.	Open hindbrain contusion	read3
S6150	Hind brain contusion with open intracranial wound, unspecified state of consciousness	read3
S6151	Hind brain contusion with open intracranial wound, with no loss of consciousness	read3
S6152	Hind brain contusion with open intracranial wound, with less than 1 hour loss of consciousness	read3
S6153	Hind brain contusion with open intracranial wound, with 1-24 hours loss of consciousness	read3
S6154	Hind brain contusion with open intracranial wound, with more than 24 hours loss of consciousness and return to pre-existing conscious level	read3
S6155	Hind brain contusion with open intracranial wound, with more than 24 hours loss of consciousness without return to pre-existing conscious level	read3
S6156	Hind brain contusion with open intracranial wound, with loss of consciousness of unspecified duration	read3
S615z	Hind brain contusion with open intracranial wound, with concussion, unspecified	read3
S616.	Hind brain laceration without mention of open intracranial wound	read3
S6160	Hind brain laceration without mention of open intracranial wound, unspecified state of consciousness	read3
S6161	Hind brain laceration without mention of open intracranial wound, with no loss of consciousness	read3
S6162	Hind brain laceration without mention of open intracranial wound, with less than 1 hour loss of consciousness	read3
S6163	Hind brain laceration without mention of open intracranial wound, with 1-24 hours loss of consciousness	read3
S6164	Hind brain laceration without mention of open intracranial wound, with more than 24 hours loss of consciousness and return to pre-existing conscious level	read3
S6165	Hind brain laceration without mention of open intracranial wound, with more than 24 hours loss of consciousness without return to pre-existing conscious level	read3
S6166	Hind brain laceration without mention of open intracranial wound, with loss of consciousness of unspecified duration	read3
S616z	Hind brain laceration without mention of open intracranial wound, with concussion, unspecified	read3
S617.	Hind brain laceration with open intracranial wound	read3
S6170	Hind brain laceration with open intracranial wound, unspecified state of consciousness	read3
S6171	Hind brain laceration with open intracranial wound, with no loss of consciousness	read3
S6172	Hind brain laceration with open intracranial wound, with less than 1 hour loss of consciousness	read3
S6173	Hind brain laceration with open intracranial wound, with 1-24 hours loss of consciousness	read3
S6174	Hind brain laceration with open intracranial wound, with more than 24 hours loss of consciousness and return to pre-existing conscious level	read3
S6175	Hind brain laceration with open intracranial wound, with more than 24 hours loss of consciousness without return to pre-existing conscious level	read3
S6176	Hind brain laceration with open intracranial wound, with loss of consciousness of unspecified duration	read3
S617z	Hind brain laceration with open intracranial wound, with concussion, unspecified	read3
S61x.	Other cerebral laceration and contusion without mention of open intracranial wound	read3
S61x0	Brain contusion without mention of open intracranial wound, unspecified state of consciousness	read3
S61x1	Brain contusion without mention of open intracranial wound, with no loss of consciousness	read3
S61x2	Brain contusion without mention of open intracranial wound, with less than 1 hour loss of consciousness	read3
S61x3	Brain contusion without mention of open intracranial wound, with 1-24 hours loss of consciousness	read3
S61x4	Brain contusion without mention of open intracranial wound, with more than 24 hours loss of consciousness and return to pre-existing conscious level	read3
S61x5	Brain contusion without mention of open intracranial wound, with more than 24 hours loss of consciousness without return to pre-existing conscious level	read3
S61x6	Brain contusion without mention of open intracranial wound, with loss of consciousness of unspecified duration	read3
S61xz	Brain contusion without mention of open intracranial wound, with concussion, unspecified	read3
S61y.	Other cerebral laceration and contusion with open intracranial wound	read3
S61y0	Brain contusion with open intracranial wound, unspecified state of consciousness	read3
S61y1	Brain contusion with open intracranial wound, with no loss of consciousness	read3
S61y2	Brain contusion with open intracranial wound, with more than 1 hour loss of consciousness	read3
S61y3	Brain contusion with open intracranial wound, with 1-24 hours loss of consciousness	read3
S61y4	Brain contusion with open intracranial wound, with more than 24 hours loss of consciousness and return to pre-existing conscious level	read3
S61y5	Brain contusion with open intracranial wound, with more than 24 hours loss of consciousness without return to pre-existing conscious level	read3
S61y6	Brain contusion with open intracranial wound, with loss of consciousness of unspecified duration	read3
S61yz	Brain contusion with open intracranial wound, with concussion, unspecified	read3
S61z.	Cerebral laceration and contusion NOS	read3
S62..	Cerebral haemorrhage following injury	read2
XE1m2	Cerebral haemorrhage following injury	read3
XA0BH	Subarachnoid haemorrhage following injury	read3
S628.	Subdural haemorrhage following injury	read3
S620.	Closed traumatic subarachnoid haemorrhage	read2
XE1m3	Closed traumatic subarachnoid haemorrhage	read3
XA0B9	Middle meningeal haemorrhage following injury	read3
S6200	Subarachnoid haemorrhage following injury without mention of open intracranial wound, unspecified state of consciousness	read2
S6201	Subarachnoid haemorrhage following injury without mention of open intracranial wound, with no loss of consciousness	read2
S6202	Subarachnoid haemorrhage following injury without mention of open intracranial wound, with less than 1 hour loss of consciousness	read2
S6203	Subarachnoid haemorrhage following injury without mention of open intracranial wound, with 1-24 hours loss of consciousness	read2
S6204	Subarachnoid haemorrhage following injury without mention of open intracranial wound, with more than 24 hours loss of consciousness and return to pre-existing conscious level	read2
S6205	Subarachnoid haemorrhage following injury without mention of open intracranial wound, with more than 24 hours loss of consciousness without return to pre-existing conscious level	read2
S6206	Subarachnoid haemorrhage following injury without mention of open intracranial wound, with loss of consciousness of unspecified duration	read2
S620z	Subarachnoid haemorrhage following injury without mention of open intracranial wound, with concussion, unspecified	read2
S621.	Open traumatic subarachnoid haemorrhage	read2
S6210	Subarachnoid haemorrhage following injury with open intracranial wound, unspecified state of consciousness	read2
S6211	Subarachnoid haemorrhage following injury with open intracranial wound, with no loss of consciousness	read2
S6212	Subarachnoid haemorrhage following injury with open intracranial wound, with less than 1 hour loss of consciousness	read2
S6213	Subarachnoid haemorrhage following injury with open intracranial wound, with 1-24 hours loss of consciousness	read2
S6214	Subarachnoid haemorrhage following injury with open intracranial wound, with more than 24 hours loss of consciousness and return to pre-existing conscious level	read2
S6215	Subarachnoid haemorrhage following injury with open intracranial wound, with more than 24 hours loss of consciousness without return to pre-existing conscious level	read2
S6216	Subarachnoid haemorrhage following injury with open intracranial wound, with loss of consciousness of unspecified duration	read2
S621z	Subarachnoid haemorrhage following injury with open intracranial wound, with concussion, unspecified	read2
S622.	Closed traumatic subdural haemorrhage	read2
S6220	Subdural haemorrhage following injury without mention of open intracranial wound, unspecified state of consciousness	read2
S6221	Subdural haemorrhage following injury without mention of open intracranial wound, with no loss of consciousness	read2
S6222	Subdural haemorrhage following injury without mention of open intracranial wound, with less than 1 hour loss of consciousness	read2
S6223	Subdural haemorrhage following injury without mention of open intracranial wound, with 1-24 hours loss of consciousness	read2
S6224	Subdural haemorrhage following injury without mention of open intracranial wound, with more than 24 hours loss of consciousness and return to pre-existing conscious level	read2
S6225	Subdural haemorrhage following injury without mention of open intracranial wound, with more than 24 hours loss of consciousness without return to pre-existing conscious level	read2
S6226	Subdural haemorrhage following injury without mention of open intracranial wound, with loss of consciousness of unspecified duration	read2
S622z	Subdural haemorrhage following injury without mention of open intracranial wound, with concussion, unspecified	read2
S623.	Open traumatic subdural haemorrhage	read2
S6230	Subdural haemorrhage following injury with open intracranial wound, unspecified state of consciousness	read2
S6231	Subdural haemorrhage following injury with open intracranial wound, with no loss of consciousness	read2
S6232	Subdural haemorrhage following injury with open intracranial wound, with less than 1 hour loss of consciousness	read2
S6233	Subdural haemorrhage following injury with open intracranial wound, with 1-24 hours loss of consciousness	read2
S6234	Subdural haemorrhage following injury with open intracranial wound, with more than 24 hours loss of consciousness and return to pre-existing conscious level	read2
S6235	Subdural haemorrhage following injury with open intracranial wound, with more than 24 hours loss of consciousness without return to pre-existing conscious level	read2
S6236	Subdural haemorrhage following injury with open intracranial wound, with loss of consciousness of unspecified duration	read2
S623z	Subdural haemorrhage following injury with open intracranial wound, with concussion, unspecified	read2
S6200	Subarachnoid haemorrhage following injury without mention of open intracranial wound, unspecified state of consciousness	read3
S6201	Subarachnoid haemorrhage following injury without mention of open intracranial wound, with no loss of consciousness	read3
S6202	Subarachnoid haemorrhage following injury without mention of open intracranial wound, with less than 1 hour loss of consciousness	read3
S6203	Subarachnoid haemorrhage following injury without mention of open intracranial wound, with 1-24 hours loss of consciousness	read3
S6204	Subarachnoid haemorrhage following injury without mention of open intracranial wound, with more than 24 hours loss of consciousness and return to pre-existing conscious level	read3
S6205	Subarachnoid haemorrhage following injury without mention of open intracranial wound, with more than 24 hours loss of consciousness without return to pre-existing conscious level	read3
S6206	Subarachnoid haemorrhage following injury without mention of open intracranial wound, with loss of consciousness of unspecified duration	read3
S620z	Subarachnoid haemorrhage following injury without mention of open intracranial wound, with concussion, unspecified	read3
S621.	Open traumatic subarachnoid haemorrhage	read3
S6210	Subarachnoid haemorrhage following injury with open intracranial wound, unspecified state of consciousness	read3
S6211	Subarachnoid haemorrhage following injury with open intracranial wound, with no loss of consciousness	read3
S6212	Subarachnoid haemorrhage following injury with open intracranial wound, with less than 1 hour loss of consciousness	read3
S6213	Subarachnoid haemorrhage following injury with open intracranial wound, with 1-24 hours loss of consciousness	read3
S6214	Subarachnoid haemorrhage following injury with open intracranial wound, with more than 24 hours loss of consciousness and return to pre-existing conscious level	read3
S6215	Subarachnoid haemorrhage following injury with open intracranial wound, with more than 24 hours loss of consciousness without return to pre-existing conscious level	read3
S6216	Subarachnoid haemorrhage following injury with open intracranial wound, with loss of consciousness of unspecified duration	read3
S621z	Subarachnoid haemorrhage following injury with open intracranial wound, with concussion, unspecified	read3
S622.	Closed traumatic subdural haemorrhage	read3
S6220	Subdural haemorrhage following injury without mention of open intracranial wound, unspecified state of consciousness	read3
S6221	Subdural haemorrhage following injury without mention of open intracranial wound, with no loss of consciousness	read3
S6222	Subdural haemorrhage following injury without mention of open intracranial wound, with less than 1 hour loss of consciousness	read3
S6223	Subdural haemorrhage following injury without mention of open intracranial wound, with 1-24 hours loss of consciousness	read3
S6224	Subdural haemorrhage following injury without mention of open intracranial wound, with more than 24 hours loss of consciousness and return to pre-existing conscious level	read3
S6225	Subdural haemorrhage following injury without mention of open intracranial wound, with more than 24 hours loss of consciousness without return to pre-existing conscious level	read3
S6226	Subdural haemorrhage following injury without mention of open intracranial wound, with loss of consciousness of unspecified duration	read3
S622z	Subdural haemorrhage following injury without mention of open intracranial wound, with concussion, unspecified	read3
S623.	Open traumatic subdural haemorrhage	read3
S6230	Subdural haemorrhage following injury with open intracranial wound, unspecified state of consciousness	read3
S6231	Subdural haemorrhage following injury with open intracranial wound, with no loss of consciousness	read3
S6232	Subdural haemorrhage following injury with open intracranial wound, with less than 1 hour loss of consciousness	read3
S6233	Subdural haemorrhage following injury with open intracranial wound, with 1-24 hours loss of consciousness	read3
S6234	Subdural haemorrhage following injury with open intracranial wound, with more than 24 hours loss of consciousness and return to pre-existing conscious level	read3
S6235	Subdural haemorrhage following injury with open intracranial wound, with more than 24 hours loss of consciousness without return to pre-existing conscious level	read3
S6236	Subdural haemorrhage following injury with open intracranial wound, with loss of consciousness of unspecified duration	read3
S623z	Subdural haemorrhage following injury with open intracranial wound, with concussion, unspecified	read3
S624.	Closed traumatic extradural haemorrhage	read2
XE1m4	Closed traumatic extradural haemorrhage	read3
XA0BA	Traumatic extradural haematoma	read3
S6240	Extradural haemorrhage following injury without mention of open intracranial wound, unspecified state of consciousness	read2
S6241	Extradural haemorrhage following injury without mention of open intracranial wound, with no loss of consciousness	read2
S6242	Extradural haemorrhage following injury without mention of open intracranial wound, with less than 1 hour loss of consciousness	read2
S6243	Extradural haemorrhage following injury without mention of open intracranial wound, with 1-24 hours loss of consciousness	read2
S6244	Extradural haemorrhage following injury without mention of open intracranial wound, with more than 24 hours loss of consciousness and return to pre-existing conscious level	read2
S6245	Extradural haemorrhage following injury without mention of open intracranial wound, with more than 24 hours loss of consciousness without return to pre-existing conscious level	read2
S6246	Extradural haemorrhage following injury without mention of open intracranial wound, with loss of consciousness of unspecified duration	read2
S624z	Extradural haemorrhage following injury without mention of open intracranial wound, with concussion, unspecified	read2
S625.	Open traumatic extradural haemorrhage	read2
S6250	Extradural haemorrhage following injury with open intracranial wound, unspecified state of consciousness	read2
S6251	Extradural haemorrhage following injury with open intracranial wound, with no loss of consciousness	read2
S6252	Extradural haemorrhage following injury with open intracranial wound, with less than 1 hour loss of consciousness	read2
S6253	Extradural haemorrhage following injury with open intracranial wound, with 1-24 hours loss of consciousness	read2
S6254	Extradural haemorrhage following injury with open intracranial wound, with more than 24 hours loss of consciousness and return to pre-existing conscious level	read2
S6255	Extradural haemorrhage following injury with open intracranial wound, with more than 24 hours loss of consciousness without return to pre-existing conscious level	read2
S6256	Extradural haemorrhage following injury with open intracranial wound, with loss of consciousness of unspecified duration	read2
S625z	Extradural haemorrhage following injury with open intracranial wound, with concussion, unspecified	read2
S626.	Epidural haemorrhage	read2
S6240	Extradural haemorrhage following injury without mention of open intracranial wound, unspecified state of consciousness	read3
S6241	Extradural haemorrhage following injury without mention of open intracranial wound, with no loss of consciousness	read3
S6242	Extradural haemorrhage following injury without mention of open intracranial wound, with less than 1 hour loss of consciousness	read3
S6243	Extradural haemorrhage following injury without mention of open intracranial wound, with 1-24 hours loss of consciousness	read3
S6244	Extradural haemorrhage following injury without mention of open intracranial wound, with more than 24 hours loss of consciousness and return to pre-existing conscious level	read3
S6245	Extradural haemorrhage following injury without mention of open intracranial wound, with more than 24 hours loss of consciousness without return to pre-existing conscious level	read3
S6246	Extradural haemorrhage following injury without mention of open intracranial wound, with loss of consciousness of unspecified duration	read3
S624z	Extradural haemorrhage following injury without mention of open intracranial wound, with concussion, unspecified	read3
S625.	Open traumatic extradural haemorrhage	read3
S6250	Extradural haemorrhage following injury with open intracranial wound, unspecified state of consciousness	read3
S6251	Extradural haemorrhage following injury with open intracranial wound, with no loss of consciousness	read3
S6252	Extradural haemorrhage following injury with open intracranial wound, with less than 1 hour loss of consciousness	read3
S6253	Extradural haemorrhage following injury with open intracranial wound, with 1-24 hours loss of consciousness	read3
S6254	Extradural haemorrhage following injury with open intracranial wound, with more than 24 hours loss of consciousness and return to pre-existing conscious level	read3
S6255	Extradural haemorrhage following injury with open intracranial wound, with more than 24 hours loss of consciousness without return to pre-existing conscious level	read3
S6256	Extradural haemorrhage following injury with open intracranial wound, with loss of consciousness of unspecified duration	read3
S625z	Extradural haemorrhage following injury with open intracranial wound, with concussion, unspecified	read3
S626.	Epidural haemorrhage	read3
S627.	Traumatic subarachnoid haemorrhage	read2
S628.	Traumatic subdural haemorrhage	read2
S629.	Traumatic subdural haematoma	read2
XA0BD	Traumatic subdural haematoma	read3
S6290	Traumatic subdural haematoma without open intracranial wound	read2
S6291	Traumatic subdural haematoma with open intracranial wound	read2
S62A.	Traumatic extradural haematoma	read2
S62A0	Traumatic extradural haematoma without open intracranial wound	read2
S62A1	Traumatic extradural haematoma with open intracranial wound	read2
S62z.	Cerebral haemorrhage following injury NOS	read2
S63..	Other cerebral haemorrhage following injury	read2
S630.	Other cerebral haemorrhage following injury without mention of open intracranial wound	read2
S6300	Other cerebral haemorrhage following injury without mention of open intracranial wound, unspecified state of consciousness	read2
S6301	Other cerebral haemorrhage following injury without mention of open intracranial wound, with no loss of consciousness	read2
S6302	Other cerebral haemorrhage following injury without mention of open intracranial wound, with less than 1 hour loss of consciousness	read2
S6303	Other cerebral haemorrhage following injury without mention of open intracranial wound, with 1-24 hours loss of consciousness	read2
S6304	Other cerebral haemorrhage following injury without mention of open intracranial wound, with more than 24 hours loss of consciousness and return to pre-existing conscious level	read2
S6305	Other cerebral haemorrhage following injury without mention of open intracranial wound, with more than 24 hours loss of consciousness without return to pre-existing conscious level	read2
S6306	Other cerebral haemorrhage following injury without mention of open intracranial wound, with loss of consciousness of unspecified duration	read2
S630z	Other cerebral haemorrhage following injury without mention of open intracranial wound, with concussion, unspecified	read2
S631.	Other cerebral haemorrhage following injury with open intracranial wound	read2
S6310	Other cerebral haemorrhage following injury with open intracranial wound, unspecified state of consciousness	read2
S6311	Other cerebral haemorrhage following injury with open intracranial wound, with no loss of consciousness	read2
S6312	Other cerebral haemorrhage following injury with open intracranial wound, with less than 1 hour loss of consciousness	read2
S6313	Other cerebral haemorrhage following injury with open intracranial wound, with 1-24 hours loss of consciousness	read2
S6314	Other cerebral haemorrhage following injury with open intracranial wound, with more than 24 hours loss of consciousness and return to pre-existing conscious level	read2
S6315	Other cerebral haemorrhage following injury with open intracranial wound, with more than 24 hours loss of consciousness without return to pre-existing conscious level	read2
S6316	Other cerebral haemorrhage following injury with open intracranial wound, with loss of consciousness of unspecified duration	read2
S631z	Other cerebral haemorrhage following injury with open intracranial wound, with concussion, unspecified	read2
S63z.	Other cerebral haemorrhage following injury NOS	read2
S64..	Intracranial injury NOS	read2
S640.	Intracranial injury NOS without mention of open intracranial wound	read2
S6400	Intracranial injury NOS without mention of open intracranial wound, unspecified state of consciousness	read2
S6401	Intracranial injury NOS without mention of open intracranial wound, with no loss of consciousness	read2
S6402	Intracranial injury NOS without mention of open intracranial wound, with less than 1 hour loss of consciousness	read2
S6403	Intracranial injury NOS without mention of open intracranial wound, with 1-24 hours loss of consciousness	read2
S6404	Intracranial injury NOS without mention of open intracranial wound, with more than 24 hours loss of consciousness and return to pre-existing conscious level	read2
S6405	Intracranial injury NOS without mention of open intracranial wound, with more than 24 hours loss of consciousness without return to pre-existing conscious state	read2
S6406	Intracranial injury NOS without mention of open intracranial wound, with loss of consciousness of unspecified duration	read2
S640z	Intracranial injury NOS without mention of open intracranial wound, with concussion, unspecified	read2
S641.	Intracranial injury NOS + open intracranial wound	read2
S6410	Intracranial injury NOS with open intracranial wound, unspecified state of consciousness	read2
S6411	Intracranial injury NOS with open intracranial wound, with no loss of consciousness	read2
S6412	Intracranial injury NOS with open intracranial wound, with less than 1 hours loss of consciousness	read2
S6413	Intracranial injury NOS with open intracranial wound, with 1-24 hours loss of consciousness	read2
S6414	Intracranial injury NOS with open intracranial wound, with more than 24 hours loss of consciousness and return to pre-existing conscious level	read2
S6415	Intracranial injury NOS with open intracranial wound, with more than 24 hours loss of consciousness without return to pre-existing conscious level	read2
S6416	Intracranial injury NOS with open intracranial wound, with loss of consciousness of unspecified duration	read2
S641z	Intracranial injury NOS with open intracranial wound, with concussion, unspecified	read2
S642.	Traumatic cerebral oedema	read2
S6420	Traumatic cerebral oedema without open intracranial wound	read2
S6421	Traumatic cerebral oedema with open intracranial wound	read2
S643.	Diffuse brain injury	read2
S644.	Focal brain injury	read2
S645.	Intracranial injury with prolonged coma	read2
S6450	Intracranial injury with prolonged coma without open wound	read2
S6451	Intracranial injury with prolonged coma with open wound	read2
S646.	Head injury	read2
XaFsk	Traumatic subdural haematoma without open intracranial wound	read3
XaFsl	Traumatic subdural haematoma with open intracranial wound	read3
XaFsm	Traumatic extradural haematoma without open intracranial wound	read3
XaFsn	Traumatic extradural haematoma with open intracranial wound	read3
S62z.	Cerebral haemorrhage following injury NOS	read3
S63..	Other cerebral haemorrhage following injury	read3
XE1m5	Other cerebral haemorrhage following injury without mention of open intracranial wound	read3
XM1OQ	Cerebral compression due to injury	read3
XM1OR	Intracranial haematoma following injury	read3
S6300	Other cerebral haemorrhage following injury without mention of open intracranial wound, unspecified state of consciousness	read3
S6301	Other cerebral haemorrhage following injury without mention of open intracranial wound, with no loss of consciousness	read3
S6302	Other cerebral haemorrhage following injury without mention of open intracranial wound, with less than 1 hour loss of consciousness	read3
S6303	Other cerebral haemorrhage following injury without mention of open intracranial wound, with 1-24 hours loss of consciousness	read3
S6304	Other cerebral haemorrhage following injury without mention of open intracranial wound, with more than 24 hours loss of consciousness and return to pre-existing conscious level	read3
S6305	Other cerebral haemorrhage following injury without mention of open intracranial wound, with more than 24 hours loss of consciousness without return to pre-existing conscious level	read3
S6306	Other cerebral haemorrhage following injury without mention of open intracranial wound, with loss of consciousness of unspecified duration	read3
S630z	Other cerebral haemorrhage following injury without mention of open intracranial wound, with concussion, unspecified	read3
S631.	Other cerebral haemorrhage following injury with open intracranial wound	read3
S6310	Other cerebral haemorrhage following injury with open intracranial wound, unspecified state of consciousness	read3
S6311	Other cerebral haemorrhage following injury with open intracranial wound, with no loss of consciousness	read3
S6312	Other cerebral haemorrhage following injury with open intracranial wound, with less than 1 hour loss of consciousness	read3
S6313	Other cerebral haemorrhage following injury with open intracranial wound, with 1-24 hours loss of consciousness	read3
S6314	Other cerebral haemorrhage following injury with open intracranial wound, with more than 24 hours loss of consciousness and return to pre-existing conscious level	read3
S6315	Other cerebral haemorrhage following injury with open intracranial wound, with more than 24 hours loss of consciousness without return to pre-existing conscious level	read3
S6316	Other cerebral haemorrhage following injury with open intracranial wound, with loss of consciousness of unspecified duration	read3
S631z	Other cerebral haemorrhage following injury with open intracranial wound, with concussion, unspecified	read3
S63z.	Other cerebral haemorrhage following injury NOS	read3
XE1m6	Intracranial injury NOS	read3
XA049	Brain injury NOS	read3
S64..	Head injury	read3
XA004	Head injury NOS	read3
S640.	Intracranial injury NOS without mention of open intracranial wound	read3
S6400	Intracranial injury NOS without mention of open intracranial wound, unspecified state of consciousness	read3
XE1m7	Intracranial injury NOS without mention of open intracranial wound, with no loss of consciousness	read3
S6402	Intracranial injury NOS without mention of open intracranial wound, with less than 1 hour loss of consciousness	read3
S6403	Intracranial injury NOS without mention of open intracranial wound, with 1-24 hours loss of consciousness	read3
S6404	Intracranial injury NOS without mention of open intracranial wound, with more than 24 hours loss of consciousness and return to pre-existing conscious level	read3
S6405	Intracranial injury NOS without mention of open intracranial wound, with more than 24 hours loss of consciousness without return to pre-existing conscious state	read3
S6406	Intracranial injury NOS without mention of open intracranial wound, with loss of consciousness of unspecified duration	read3
S640z	Intracranial injury NOS without mention of open intracranial wound, with concussion, unspecified	read3
S641.	Intracranial injury NOS with open intracranial wound	read3
S6410	Intracranial injury NOS with open intracranial wound, unspecified state of consciousness	read3
S6411	Intracranial injury NOS with open intracranial wound, with no loss of consciousness	read3
S6412	Intracranial injury NOS with open intracranial wound, with less than 1 hours loss of consciousness	read3
S6413	Intracranial injury NOS with open intracranial wound, with 1-24 hours loss of consciousness	read3
S6414	Intracranial injury NOS with open intracranial wound, with more than 24 hours loss of consciousness and return to pre-existing conscious level	read3
S6415	Intracranial injury NOS with open intracranial wound, with more than 24 hours loss of consciousness without return to pre-existing conscious level	read3
S6416	Intracranial injury NOS with open intracranial wound, with loss of consciousness of unspecified duration	read3
S641z	Intracranial injury NOS with open intracranial wound, with concussion, unspecified	read3
X00Ed	Traumatic cerebral oedema	read3
XaD3B	Traumatic cerebral oedema without open intracranial wound	read3
XaD3C	Traumatic cerebral oedema with open intracranial wound	read3
XA04L	Diffuse brain injury	read3
S644.	Focal brain injury	read3
S645.	Intracranial injury with prolonged coma	read3
XaD3D	Intracranial injury with prolonged coma without open wound	read3
XaD3F	Intracranial injury with prolonged coma with open wound	read3
XA003	Head injury	read3
S647.	Acquired brain injury	read2
S64z.	Intracranial injury NOS	read2
S6z..	Intracranial injury, excluding those with skull fracture, NOS	read2
XaaUE	Acquired brain injury	read3
S6z..	Intracranial injury, excluding those with skull fracture, NOS	read3
S0...	Fracture of skull	read2
S00..	Fracture of vault of skull	read2
S000.	Closed fracture vault of skull without intracranial injury	read2
S0000	Closed fracture of vault of skull without mention of intracranial injury, state of consciousness unspecified	read2
S0001	Closed fracture of vault of skull without mention of intracranial injury, with no loss of consciousness	read2
S0002	Closed fracture of vault of skull without mention of intracranial injury, with less than 1 hour loss of consciousness	read2
S0003	Closed fracture of vault of skull without mention of intracranial injury, with 1-24 hours loss of consciousness	read2
S0004	Closed fracture of vault of skull without mention of intracranial injury, with more than 24 hours loss of consciousness and return to pre-existing conscious level	read2
S0005	Closed fracture of vault of skull without mention of intracranial injury, with more than 24 hours loss of consciousness without return to pre-existing conscious level	read2
S0006	Closed fracture of vault of skull without mention of intracranial injury, with loss of consciousness of unspecified duration	read2
S000z	Closed fracture of vault of skull without mention of intracranial injury, with concussion, unspecified	read2
S001.	Closed fracture vault of skull with intracranial injury	read2
S0010	Closed fracture of vault of skull with intracranial injury, state of consciousness unspecified	read2
S0011	Closed fracture of vault of skull with intracranial injury, with no loss of consciousness	read2
S0012	Closed fracture of vault of skull with intracranial injury, with less than 1 hour loss of consciousness	read2
S0013	Closed fracture of vault of skull with intracranial injury, with 1-24 hours loss of consciousness	read2
S0014	Closed fracture of vault of skull with intracranial injury, with more than 24 hours loss of consciousness and return to pre-existing conscious level	read2
S0015	Closed fracture of vault of skull with intracranial injury, with more than 24 hours loss of consciousness without return to pre-existing conscious level	read2
S0016	Closed fracture of vault of skull with intracranial injury, with loss of consciousness of unspecified duration	read2
S001z	Closed fracture of vault of skull with intracranial injury, with concussion, unspecified	read2
S002.	Open fracture vault of skull without intracranial injury	read2
S0020	Open fracture of vault of skull without mention of intracranial injury, state of consciousness unspecified	read2
S0021	Open fracture of vault of skull without mention of intracranial injury, with no loss of consciousness	read2
S0022	Open fracture of vault of skull without mention of intracranial injury, with less than 1 hour loss of consciousness	read2
S0023	Open fracture of vault of skull without mention of intracranial injury, with 1-24 hours loss of consciousness	read2
S0024	Open fracture of vault of skull without mention of intracranial injury, with more than 24 hours loss of consciousness and return to pre-existing level of consciousness	read2
S0025	Open fracture of vault of skull without mention of intracranial injury, with more than 24 hours loss of consciousness without return to pre-existing conscious level	read2
S0026	Open fracture of vault of skull without mention of intracranial injury, with loss of consciousness of unspecified duration	read2
S002z	Open fracture of vault of skull without mention of intracranial injury, with concussion, unspecified	read2
S003.	Open fracture vault of skull with intracranial injury	read2
S0030	Open fracture of vault of skull with intracranial injury, unspecified state of consciousness	read2
S0031	Open fracture of vault of skull with intracranial injury, with no loss of consciousness	read2
S0032	Open fracture of vault of skull with intracranial injury, with less than 1 hour loss of consciousness	read2
S0033	Open fracture of vault of skull with intracranial injury, with 1-24 hours loss of consciousness	read2
S0034	Open fracture of vault of skull with intracranial injury, with more than 24 hours loss of consciousness and return to pre-existing conscious level	read2
S0035	Open fracture of vault of skull with intracranial injury, with more than 24 hours loss of consciousness without return to pre-existing conscious level	read2
S0036	Open fracture of vault of skull with intracranial injury, with loss of consciousness of unspecified duration	read2
S003z	Open fracture of vault of skull with intracranial injury, with concussion, unspecified	read2
S00z.	Fracture of vault of skull NOS	read2
S01..	Fracture of base of skull	read2
S010.	Closed fracture base of skull without intracranial injury	read2
S0100	Closed fracture of base of skull without mention of intracranial injury, unspecified state of consciousness	read2
S0101	Closed fracture of base of skull without mention of intracranial injury, with no loss of consciousness	read2
S0102	Closed fracture of base of skull without mention of intracranial injury, with less than 1 hour loss of consciousness	read2
S0103	Closed fracture of base of skull without mention of intracranial injury, with 1-24 hours loss of consciousness	read2
S0104	Closed fracture of base of skull without mention of intracranial injury, with more than 24 hours loss of consciousness and return to pre-existing conscious level	read2
S0105	Closed fracture of base of skull without mention of intracranial injury, with more than 24 hours loss of consciousness without return to pre-existing conscious level	read2
S0106	Closed fracture of base of skull without mention of intracranial injury, with loss of consciousness of unspecified duration	read2
S010z	Closed fracture of base of skull without mention of intracranial injury, with concussion, unspecified	read2
S011.	Closed fracture base of skull with intracranial injury	read2
S0110	Closed fracture of base of skull with intracranial injury, unspecified state of consciousness	read2
S0111	Closed fracture of base of skull with intracranial injury, with no loss of consciousness	read2
S0112	Closed fracture of base of skull with intracranial injury, with less than 1 hour loss of consciousness	read2
S0113	Closed fracture of base of skull with intracranial injury, with 1-24 hours loss of consciousness	read2
S0114	Closed fracture of base of skull with intracranial injury, with more than 24 hours loss of consciousness and return to pre-existing conscious level	read2
S0115	Closed fracture of base of skull with intracranial injury, with more than 24 hours loss of consciousness without return to pre-existing conscious level	read2
S0116	Closed fracture of base of skull with intracranial injury, with loss of consciousness of unspecified duration	read2
S011z	Closed fracture of base of skull with intracranial injury, with concussion, unspecified	read2
S012.	Open fracture base of skull without mention of intracranial injury	read2
S0120	Open fracture of base of skull without mention of intracranial injury, unspecified state of consciousness	read2
S0121	Open fracture of base of skull without mention of intracranial injury, with no loss of consciousness	read2
S0122	Open fracture of base of skull without mention of intracranial injury, with less than 1 hour loss of consciousness	read2
S0123	Open fracture of base of skull without mention of intracranial injury, with 1-24 hours loss of consciousness	read2
S0124	Open fracture of base of skull without mention of intracranial injury, with more than 24 hours loss of consciousness and return to pre-existing conscious level	read2
S0125	Open fracture of base of skull without mention of intracranial injury, with more than 24 hours loss of consciousness without return to pre-existing conscious level	read2
S0126	Open fracture of base of skull without mention of intracranial injury, with loss of consciousness of unspecified duration	read2
S012z	Open fracture of base of skull without mention of intracranial injury, with concussion, unspecified	read2
S013.	Open fracture base of skull with intracranial injury	read2
S0130	Open fracture of base of skull with intracranial injury, unspecified state of consciousness	read2
S0131	Open fracture of base of skull with intracranial injury, with no loss of consciousness	read2
S0132	Open fracture of base of skull with intracranial injury, with less than 1 hour loss of consciousness	read2
S0133	Open fracture of base of skull with intracranial injury, with 1-24 hours loss of consciousness	read2
S0134	Open fracture of base of skull with intracranial injury, with more than 24 hours loss of consciousness and return to pre-existing conscious level	read2
S0135	Open fracture of base of skull with intracranial injury, with more than 24 hours loss of consciousness without return to pre-existing conscious level	read2
S0136	Open fracture of base of skull with intracranial injury, with loss of consciousness of unspecified duration	read2
S013z	Open fracture of base of skull with intracranial injury, with concussion, unspecified	read2
S01z.	Fracture of base of skull NOS	read2
S0...	Fracture of skull	read3
XE1kP	Skull vault fracture	read3
XA0FL	Frontal bone fracture	read3
XA0FQ	Parietal fracture	read3
S000.	Closed fracture vault of skull without intracranial injury	read3
S0000	Closed fracture of vault of skull without mention of intracranial injury, state of consciousness unspecified	read3
S0001	Closed fracture of vault of skull without mention of intracranial injury, with no loss of consciousness	read3
S0002	Closed fracture of vault of skull without mention of intracranial injury, with less than 1 hour loss of consciousness	read3
S0003	Closed fracture of vault of skull without mention of intracranial injury, with 1-24 hours loss of consciousness	read3
S0004	Closed fracture of vault of skull without mention of intracranial injury, with more than 24 hours loss of consciousness and return to pre-existing conscious level	read3
S0005	Closed fracture of vault of skull without mention of intracranial injury, with more than 24 hours loss of consciousness without return to pre-existing conscious level	read3
S0006	Closed fracture of vault of skull without mention of intracranial injury, with loss of consciousness of unspecified duration	read3
S000z	Closed fracture of vault of skull without mention of intracranial injury, with concussion, unspecified	read3
S001.	Closed fracture vault of skull with intracranial injury	read3
S0010	Closed fracture of vault of skull with intracranial injury, state of consciousness unspecified	read3
S0011	Closed fracture of vault of skull with intracranial injury, with no loss of consciousness	read3
S0012	Closed fracture of vault of skull with intracranial injury, with less than 1 hour loss of consciousness	read3
S0013	Closed fracture of vault of skull with intracranial injury, with 1-24 hours loss of consciousness	read3
S0014	Closed fracture of vault of skull with intracranial injury, with more than 24 hours loss of consciousness and return to pre-existing conscious level	read3
S0015	Closed fracture of vault of skull with intracranial injury, with more than 24 hours loss of consciousness without return to pre-existing conscious level	read3
S0016	Closed fracture of vault of skull with intracranial injury, with loss of consciousness of unspecified duration	read3
S001z	Closed fracture of vault of skull with intracranial injury, with concussion, unspecified	read3
S002.	Open fracture vault of skull without intracranial injury	read3
S0020	Open fracture of vault of skull without mention of intracranial injury, state of consciousness unspecified	read3
S0021	Open fracture of vault of skull without mention of intracranial injury, with no loss of consciousness	read3
S0022	Open fracture of vault of skull without mention of intracranial injury, with less than 1 hour loss of consciousness	read3
S0023	Open fracture of vault of skull without mention of intracranial injury, with 1-24 hours loss of consciousness	read3
S0024	Open fracture of vault of skull without mention of intracranial injury, with more than 24 hours loss of consciousness and return to pre-existing level of consciousness	read3
S0025	Open fracture of vault of skull without mention of intracranial injury, with more than 24 hours loss of consciousness without return to pre-existing conscious level	read3
S0026	Open fracture of vault of skull without mention of intracranial injury, with loss of consciousness of unspecified duration	read3
S002z	Open fracture of vault of skull without mention of intracranial injury, with concussion, unspecified	read3
S003.	Open fracture vault of skull with intracranial injury	read3
S0030	Open fracture of vault of skull with intracranial injury, unspecified state of consciousness	read3
S0031	Open fracture of vault of skull with intracranial injury, with no loss of consciousness	read3
S0032	Open fracture of vault of skull with intracranial injury, with less than 1 hour loss of consciousness	read3
S0033	Open fracture of vault of skull with intracranial injury, with 1-24 hours loss of consciousness	read3
S0034	Open fracture of vault of skull with intracranial injury, with more than 24 hours loss of consciousness and return to pre-existing conscious level	read3
S0035	Open fracture of vault of skull with intracranial injury, with more than 24 hours loss of consciousness without return to pre-existing conscious level	read3
S0036	Open fracture of vault of skull with intracranial injury, with loss of consciousness of unspecified duration	read3
S003z	Open fracture of vault of skull with intracranial injury, with concussion, unspecified	read3
S00z.	Fracture of vault of skull NOS	read3
XE1kQ	Skull base fracture	read3
XA0FU	Anterior fossa fracture	read3
XA0FV	Ethmoid sinus fracture	read3
XA0FT	Frontal sinus fracture	read3
XA0FY	Middle fossa fracture	read3
XA0FR	Occipital fracture	read3
XA0Fx	Fracture of orbital roof	read3
XA0FS	Posterior fossa fracture	read3
Xa07I	Sphenoid bone fracture	read3
X00jQ	Fractured temporal bone	read3
S010.	Closed fracture base of skull without intracranial injury	read3
S0100	Closed fracture of base of skull without mention of intracranial injury, unspecified state of consciousness	read3
S0101	Closed fracture of base of skull without mention of intracranial injury, with no loss of consciousness	read3
S0102	Closed fracture of base of skull without mention of intracranial injury, with less than 1 hour loss of consciousness	read3
S0103	Closed fracture of base of skull without mention of intracranial injury, with 1-24 hours loss of consciousness	read3
S0104	Closed fracture of base of skull without mention of intracranial injury, with more than 24 hours loss of consciousness and return to pre-existing conscious level	read3
S0105	Closed fracture of base of skull without mention of intracranial injury, with more than 24 hours loss of consciousness without return to pre-existing conscious level	read3
S0106	Closed fracture of base of skull without mention of intracranial injury, with loss of consciousness of unspecified duration	read3
S010z	Closed fracture of base of skull without mention of intracranial injury, with concussion, unspecified	read3
S011.	Closed fracture base of skull with intracranial injury	read3
S0110	Closed fracture of base of skull with intracranial injury, unspecified state of consciousness	read3
S0111	Closed fracture of base of skull with intracranial injury, with no loss of consciousness	read3
S0112	Closed fracture of base of skull with intracranial injury, with less than 1 hour loss of consciousness	read3
S0113	Closed fracture of base of skull with intracranial injury, with 1-24 hours loss of consciousness	read3
S0114	Closed fracture of base of skull with intracranial injury, with more than 24 hours loss of consciousness and return to pre-existing conscious level	read3
S0115	Closed fracture of base of skull with intracranial injury, with more than 24 hours loss of consciousness without return to pre-existing conscious level	read3
S0116	Closed fracture of base of skull with intracranial injury, with loss of consciousness of unspecified duration	read3
S011z	Closed fracture of base of skull with intracranial injury, with concussion, unspecified	read3
S012.	Open fracture base of skull without mention of intracranial injury	read3
S0120	Open fracture of base of skull without mention of intracranial injury, unspecified state of consciousness	read3
S0121	Open fracture of base of skull without mention of intracranial injury, with no loss of consciousness	read3
S0122	Open fracture of base of skull without mention of intracranial injury, with less than 1 hour loss of consciousness	read3
S0123	Open fracture of base of skull without mention of intracranial injury, with 1-24 hours loss of consciousness	read3
S0124	Open fracture of base of skull without mention of intracranial injury, with more than 24 hours loss of consciousness and return to pre-existing conscious level	read3
S0125	Open fracture of base of skull without mention of intracranial injury, with more than 24 hours loss of consciousness without return to pre-existing conscious level	read3
S0126	Open fracture of base of skull without mention of intracranial injury, with loss of consciousness of unspecified duration	read3
S012z	Open fracture of base of skull without mention of intracranial injury, with concussion, unspecified	read3
S013.	Open fracture base of skull with intracranial injury	read3
S0130	Open fracture of base of skull with intracranial injury, unspecified state of consciousness	read3
S0131	Open fracture of base of skull with intracranial injury, with no loss of consciousness	read3
S0132	Open fracture of base of skull with intracranial injury, with less than 1 hour loss of consciousness	read3
S0133	Open fracture of base of skull with intracranial injury, with 1-24 hours loss of consciousness	read3
S0134	Open fracture of base of skull with intracranial injury, with more than 24 hours loss of consciousness and return to pre-existing conscious level	read3
S0135	Open fracture of base of skull with intracranial injury, with more than 24 hours loss of consciousness without return to pre-existing conscious level	read3
S0136	Open fracture of base of skull with intracranial injury, with loss of consciousness of unspecified duration	read3
S013z	Open fracture of base of skull with intracranial injury, with concussion, unspecified	read3
S01z.	Fracture of base of skull NOS	read3
S03..	Other and unqualified skull fractures	read2
S030.	Closed fracture of skull NOS without mention of intracranial injury	read2
S0300	Closed fracture of skull NOS without mention of intracranial injury, unspecified state of consciousness	read2
S0301	Closed fracture of skull NOS without mention of intracranial injury, with no loss of consciousness	read2
S0302	Closed fracture of skull NOS without mention of intracranial injury, with less than 1 hour loss of consciousness	read2
S0303	Closed fracture of skull NOS without mention of intracranial injury, with 1-24 hours loss of consciousness	read2
S0304	Closed fracture of skull NOS without mention of intracranial injury, with more than 24 hours loss of consciousness with return to pre-existing conscious level	read2
S0305	Closed fracture of skull NOS without mention of intracranial injury, with more than 24 hours loss of consciousness without return to pre-existing conscious level	read2
S0306	Closed fracture of skull NOS without mention of intracranial injury, with loss of consciousness of unspecified duration	read2
S030z	Closed fracture of skull NOS without mention of intracranial injury, with concussion, unspecified	read2
S031.	Closed fracture of skull NOS with intracranial injury	read2
S0310	Closed fracture of skull NOS with intracranial injury, unspecified state of consciousness	read2
S0311	Closed fracture of skull NOS with intracranial injury, with no loss of consciousness	read2
S0312	Closed fracture of skull NOS with intracranial injury, with less than 1 hour loss of consciousness	read2
S0313	Closed fracture of skull NOS with intracranial injury, with 1-24 hours loss of consciousness	read2
S0314	Closed fracture of skull NOS with intracranial injury, with more than 24 hours loss of consciousness and return to pre-existing conscious level	read2
S0315	Closed fracture of skull NOS with intracranial injury, with more than 24 hours loss of consciousness without return to pre-existing conscious level	read2
S0316	Closed fracture of skull NOS with intracranial injury, with loss of consciousness of unspecified duration	read2
S031z	Closed fracture of skull NOS with intracranial injury, with concussion, unspecified	read2
S032.	Open fracture of skull NOS without mention of intracranial injury	read2
S0320	Open fracture of skull NOS without mention of intracranial injury, unspecified state of consciousness	read2
S0321	Open fracture of skull NOS without mention of intracranial injury, with no loss of consciousness	read2
S0322	Open fracture of skull NOS without mention of intracranial injury, with less than 1 hour loss of consciousness	read2
S0323	Open fracture of skull NOS without mention of intracranial injury, with 1-24 hours loss of consciousness	read2
S0324	Open fracture of skull NOS without mention of intracranial injury, with more than 24 hours loss of consciousness and return to pre-existing conscious level	read2
S0325	Open fracture of skull NOS without mention of intracranial injury, with more than 24 hours loss of consciousness without return to pre-existing conscious level	read2
S0326	Open fracture of skull NOS without mention of intracranial injury, with loss of consciousness of unspecified duration	read2
S032z	Open fracture of skull NOS without mention of intracranial injury, with concussion, unspecified	read2
S033.	Open fracture of skull NOS with intracranial injury	read2
S0330	Open fracture of skull NOS with intracranial injury, unspecified state of consciousness	read2
S0331	Open fracture of skull NOS with intracranial injury, with no loss of consciousness	read2
S0332	Open fracture of skull NOS with intracranial injury, with less than 1 hour loss of consciousness	read2
S0333	Open fracture of skull NOS with intracranial injury, with 1-24 hours loss of consciousness	read2
S0334	Open fracture of skull NOS with intracranial injury, with more than 24 hours loss of consciousness and return to pre-existing conscious level	read2
S0335	Open fracture of skull NOS with intracranial injury, with more than 24 hours loss of consciousness without return to pre-existing conscious level	read2
S0336	Open fracture of skull NOS with intracranial injury, with loss of consciousness of unspecified duration	read2
S033z	Open fracture of skull NOS with intracranial injury, with concussion, unspecified	read2
S03z.	Skull fracture NOS	read2
S04..	Multiple fractures involving skull or face with other bones	read2
S040.	Multiple closed fractures involving skull or face with other bones without mention of intracranial injury	read2
S0400	Multiple closed fractures involving skull or face with other bones without mention of intracranial injury, unspecified state of consciousness	read2
S0401	Multiple closed fractures involving skull or face with other bones without mention of intracranial injury, with no loss of consciousness	read2
S0402	Multiple closed fractures involving skull or face with other bones without mention of intracranial injury, with less than 1 hour loss of consciousness	read2
S0403	Multiple closed fractures involving skull or face with other bones without mention of intracranial injury, with 1-24 hours loss of consciousness	read2
S0404	Multiple closed fractures involving skull or face with other bones without mention of intracranial injury, with more than 24 hours loss of consciousness and return to pre-existing conscious level	read2
S0405	Multiple closed fractures involving skull or face with other bones without mention of intracranial injury, with more than 24 hours loss of consciousness without return to pre-existing conscious leve	read2
S0406	Multiple closed fractures involving skull or face with other bones without mention of intracranial injury, with loss of consciousness of unspecified duration	read2
S040z	Multiple closed fractures involving skull or face with other bones without mention of intracranial injury, with concussion, unspecified	read2
S041.	Multiple closed fractures involving skull or face with other bones with intracranial injury	read2
S0410	Multiple closed fractures involving skull or face with other bones with intracranial injury, unspecified state of consciousness	read2
S0411	Multiple closed fractures involving skull or face with other bones with intracranial injury, with no loss of consciousness	read2
S0412	Multiple closed fractures involving skull or face with other bones with intracranial injury, with less than 1 hour loss of consciousness	read2
S0413	Multiple closed fractures involving skull or face with other bones with intracranial injury, with 1-24 hours loss of consciousness	read2
S0414	Multiple closed fractures involving skull or face with other bones with intracranial injury, with more than 24 hours loss of consciousness and return to pre-existing conscious level	read2
S0415	Multiple closed fractures involving skull or face with other bones with intracranial injury, with more than 24 hours loss of consciousness without return to pre-existing conscious level	read2
S0416	Multiple closed fractures involving skull or face with other bones with intracranial injury, with loss of consciousness of unspecified duration	read2
S041z	Multiple closed fractures involving skull or face with other bones with intracranial injury, with concussion, unspecified	read2
S042.	Multiple open fractures involving skull or face with other bones without mention of intracranial injury	read2
S0420	Multiple open fractures involving skull or face with other bones without mention of intracranial injury, unspecified state of consciousness	read2
S0421	Multiple open fractures involving skull or face with other bones without mention of intracranial injury, with no loss of consciousness	read2
S0422	Multiple open fractures involving skull or face with other bones without mention of intracranial injury, with less than 1 hour loss of consciousness	read2
S0423	Multiple open fractures involving skull or face with other bones without mention of intracranial injury, with 1-24 hours loss of consciousness	read2
S0424	Multiple open fractures involving skull or face with other bones without mention of intracranial injury, with more than 24 hours loss of consciousness with return to pre-existing conscious level	read2
S0425	Multiple open fractures involving skull or face with other bones without mention of intracranial injury, with more than 24 hours loss of consciousness without return to pre-existing conscious level	read2
S0426	Multiple open fractures involving skull or face with other bones without mention of intracranial injury, with loss of consciousness of unspecified duration	read2
S042z	Multiple open fractures involving skull or face with other bones without mention of intracranial injury, with concussion, unspecified	read2
S043.	Multiple open fractures involving skull or face with other bones with intracranial injury	read2
S0430	Multiple open fractures involving skull or face with other bones with intracranial injury, unspecified state of consciousness	read2
S0431	Multiple open fractures involving skull or face with other bones with intracranial injury, with no loss of consciousness	read2
S0432	Multiple open fractures involving skull or face with other bones with intracranial injury, with less than 1 hour loss of consciousness	read2
S0433	Multiple open fractures involving skull or face with other bones with intracranial injury, with 1-24 hours loss of consciousness	read2
S0434	Multiple open fractures involving skull or face with other bones with intracranial injury, with more than 24 hours loss of consciousness and return of pre-existing conscious level	read2
S0435	Multiple open fractures involving skull or face with other bones with intracranial injury, with more than 24 hours loss of consciousness without return to pre-existing conscious level	read2
S0436	Multiple open fractures involving skull or face with other bones with intracranial injury, with loss of consciousness of unspecified duration	read2
S043z	Multiple open fractures involving skull or face with other bones with intracranial injury, with concussion, unspecified	read2
S044.	Multiple fractures involving skull and facial bones	read2
S04z.	Multiple fractures involving skull or face with other bones NOS	read2
S0z..	Fracture of skull NOS	read2
S03..	Other and unqualified skull fractures	read3
S030.	Closed fracture of skull NOS without mention of intracranial injury	read3
S0300	Closed fracture of skull NOS without mention of intracranial injury, unspecified state of consciousness	read3
S0301	Closed fracture of skull NOS without mention of intracranial injury, with no loss of consciousness	read3
S0302	Closed fracture of skull NOS without mention of intracranial injury, with less than 1 hour loss of consciousness	read3
S0303	Closed fracture of skull NOS without mention of intracranial injury, with 1-24 hours loss of consciousness	read3
S0304	Closed fracture of skull NOS without mention of intracranial injury, with more than 24 hours loss of consciousness with return to pre-existing conscious level	read3
S0305	Closed fracture of skull NOS without mention of intracranial injury, with more than 24 hours loss of consciousness without return to pre-existing conscious level	read3
S0306	Closed fracture of skull NOS without mention of intracranial injury, with loss of consciousness of unspecified duration	read3
S030z	Closed fracture of skull NOS without mention of intracranial injury, with concussion, unspecified	read3
S031.	Closed fracture of skull NOS with intracranial injury	read3
S0310	Closed fracture of skull NOS with intracranial injury, unspecified state of consciousness	read3
S0311	Closed fracture of skull NOS with intracranial injury, with no loss of consciousness	read3
S0312	Closed fracture of skull NOS with intracranial injury, with less than 1 hour loss of consciousness	read3
S0313	Closed fracture of skull NOS with intracranial injury, with 1-24 hours loss of consciousness	read3
S0314	Closed fracture of skull NOS with intracranial injury, with more than 24 hours loss of consciousness and return to pre-existing conscious level	read3
S0315	Closed fracture of skull NOS with intracranial injury, with more than 24 hours loss of consciousness without return to pre-existing conscious level	read3
S0316	Closed fracture of skull NOS with intracranial injury, with loss of consciousness of unspecified duration	read3
S031z	Closed fracture of skull NOS with intracranial injury, with concussion, unspecified	read3
S032.	Open fracture of skull NOS without mention of intracranial injury	read3
S0320	Open fracture of skull NOS without mention of intracranial injury, unspecified state of consciousness	read3
S0321	Open fracture of skull NOS without mention of intracranial injury, with no loss of consciousness	read3
S0322	Open fracture of skull NOS without mention of intracranial injury, with less than 1 hour loss of consciousness	read3
S0323	Open fracture of skull NOS without mention of intracranial injury, with 1-24 hours loss of consciousness	read3
S0324	Open fracture of skull NOS without mention of intracranial injury, with more than 24 hours loss of consciousness and return to pre-existing conscious level	read3
S0325	Open fracture of skull NOS without mention of intracranial injury, with more than 24 hours loss of consciousness without return to pre-existing conscious level	read3
S0326	Open fracture of skull NOS without mention of intracranial injury, with loss of consciousness of unspecified duration	read3
S032z	Open fracture of skull NOS without mention of intracranial injury, with concussion, unspecified	read3
S033.	Open fracture of skull NOS with intracranial injury	read3
S0330	Open fracture of skull NOS with intracranial injury, unspecified state of consciousness	read3
S0331	Open fracture of skull NOS with intracranial injury, with no loss of consciousness	read3
S0332	Open fracture of skull NOS with intracranial injury, with less than 1 hour loss of consciousness	read3
S0333	Open fracture of skull NOS with intracranial injury, with 1-24 hours loss of consciousness	read3
S0334	Open fracture of skull NOS with intracranial injury, with more than 24 hours loss of consciousness and return to pre-existing conscious level	read3
S0335	Open fracture of skull NOS with intracranial injury, with more than 24 hours loss of consciousness without return to pre-existing conscious level	read3
S0336	Open fracture of skull NOS with intracranial injury, with loss of consciousness of unspecified duration	read3
S033z	Open fracture of skull NOS with intracranial injury, with concussion, unspecified	read3
XE1kU	Skull fracture NOS	read3
XE1kV	Multiple fractures involving skull or face with other bones	read3
XA0Fd	Multiple face fractures	read3
XA0Fb	Multiple skull fractures	read3
S040.	Multiple closed fractures involving skull or face with other bones without mention of intracranial injury	read3
S0400	Multiple closed fractures involving skull or face with other bones without mention of intracranial injury, unspecified state of consciousness	read3
S0401	Multiple closed fractures involving skull or face with other bones without mention of intracranial injury, with no loss of consciousness	read3
S0402	Multiple closed fractures involving skull or face with other bones without mention of intracranial injury, with less than 1 hour loss of consciousness	read3
S0403	Multiple closed fractures involving skull or face with other bones without mention of intracranial injury, with 1-24 hours loss of consciousness	read3
S0404	Multiple closed fractures involving skull or face with other bones without mention of intracranial injury, with more than 24 hours loss of consciousness and return to pre-existing conscious level	read3
S0405	Multiple closed fractures involving skull or face with other bones without mention of intracranial injury, with more than 24 hours loss of consciousness without return to pre-existing conscious leve	read3
S0406	Multiple closed fractures involving skull or face with other bones without mention of intracranial injury, with loss of consciousness of unspecified duration	read3
S040z	Multiple closed fractures involving skull or face with other bones without mention of intracranial injury, with concussion, unspecified	read3
S041.	Multiple closed fractures involving skull or face with other bones with intracranial injury	read3
S0410	Multiple closed fractures involving skull or face with other bones with intracranial injury, unspecified state of consciousness	read3
S0411	Multiple closed fractures involving skull or face with other bones with intracranial injury, with no loss of consciousness	read3
S0412	Multiple closed fractures involving skull or face with other bones with intracranial injury, with less than 1 hour loss of consciousness	read3
S0413	Multiple closed fractures involving skull or face with other bones with intracranial injury, with 1-24 hours loss of consciousness	read3
S0414	Multiple closed fractures involving skull or face with other bones with intracranial injury, with more than 24 hours loss of consciousness and return to pre-existing conscious level	read3
S0415	Multiple closed fractures involving skull or face with other bones with intracranial injury, with more than 24 hours loss of consciousness without return to pre-existing conscious level	read3
S0416	Multiple closed fractures involving skull or face with other bones with intracranial injury, with loss of consciousness of unspecified duration	read3
S041z	Multiple closed fractures involving skull or face with other bones with intracranial injury, with concussion, unspecified	read3
S042.	Multiple open fractures involving skull or face with other bones without mention of intracranial injury	read3
S0420	Multiple open fractures involving skull or face with other bones without mention of intracranial injury, unspecified state of consciousness	read3
S0421	Multiple open fractures involving skull or face with other bones without mention of intracranial injury, with no loss of consciousness	read3
S0422	Multiple open fractures involving skull or face with other bones without mention of intracranial injury, with less than 1 hour loss of consciousness	read3
S0423	Multiple open fractures involving skull or face with other bones without mention of intracranial injury, with 1-24 hours loss of consciousness	read3
S0424	Multiple open fractures involving skull or face with other bones without mention of intracranial injury, with more than 24 hours loss of consciousness with return to pre-existing conscious level	read3
S0425	Multiple open fractures involving skull or face with other bones without mention of intracranial injury, with more than 24 hours loss of consciousness without return to pre-existing conscious level	read3
S0426	Multiple open fractures involving skull or face with other bones without mention of intracranial injury, with loss of consciousness of unspecified duration	read3
S042z	Multiple open fractures involving skull or face with other bones without mention of intracranial injury, with concussion, unspecified	read3
S043.	Multiple open fractures involving skull or face with other bones with intracranial injury	read3
S0430	Multiple open fractures involving skull or face with other bones with intracranial injury, unspecified state of consciousness	read3
S0431	Multiple open fractures involving skull or face with other bones with intracranial injury, with no loss of consciousness	read3
S0432	Multiple open fractures involving skull or face with other bones with intracranial injury, with less than 1 hour loss of consciousness	read3
S0433	Multiple open fractures involving skull or face with other bones with intracranial injury, with 1-24 hours loss of consciousness	read3
S0434	Multiple open fractures involving skull or face with other bones with intracranial injury, with more than 24 hours loss of consciousness and return of pre-existing conscious level	read3
S0435	Multiple open fractures involving skull or face with other bones with intracranial injury, with more than 24 hours loss of consciousness without return to pre-existing conscious level	read3
S0436	Multiple open fractures involving skull or face with other bones with intracranial injury, with loss of consciousness of unspecified duration	read3
S043z	Multiple open fractures involving skull or face with other bones with intracranial injury, with concussion, unspecified	read3
S044.	Multiple fractures involving skull and facial bones	read3
S04z.	Multiple fractures involving skull or face with other bones NOS	read3
S0z..	Fracture of skull NOS	read3
S6...	Intracranial injury excluding those with skull fracture	read3
XA005	Intracranial injury	read3
XM1OP	Cerebral trauma	read3
XA048	Brain tissue injury	read3
Xa2CR	Knocked out	read3
F285.	Cerebral oedema	read3
XA04N	Traumatic generalised cerebral oedema	read3
XA04O	Traumatic focal cerebral oedema	read3
XA04C	Contusion of brain	read3
XA04D	Contusion of cerebrum	read3
XA04G	Laceration of brain	read3
XA04H	Laceration of cerebrum	read3
XE0Wy	Cerebral haemorrhage NOS	read3
XM1O4	Tentorial laceration	read3
XM1O5	Falx laceration	read3
Xa098	Tentorial laceration - acute syndrome	read3
Xa099	Tentorial laceration - subacute syndrome	read3
Xa84f	Haematoma of brain	read3
Xa84g	Cerebellar haematoma	read3
X009F	Compression of visual cortex	read3
XA04E	Contusion of brainstem	read3
XA04F	Contusion of cerebellum	read3
XA04I	Laceration of brainstem	read3
XA04J	Laceration of cerebellum	read3
XA04K	Burst lobe of brain	read3
G613.	Cerebellar haemorrhage	read3
Syu0D	[X]Other intracranial injuries	read3
XA0BG	Traumatic intracerebral haemorrhage	read3
XC0dS	Hypothalamic injury	read3
XM0rV	Cerebral haemorrhage	read3
Syu0E	[X]Intracranial injury, unspecified	read3
XA0BB	Traumatic intracranial extradural haematoma	read3
Xa0AC	Extradural haematoma	read3
XA0BE	Traumatic intracranial subdural haematoma	read3
Xa0AB	Subdural haematoma	read3
XaA99	Chronic intracranial subdural haematoma	read3
XaEIh	Subdural haemorrhage	read3
XaKK3	Subdural haemorrhage NOS	read3
XA0BI	Traumatic intracranial subarachnoid haemorrhage	read3
Xa0N7	Angiogram-negative subarachnoid haemorrhage	read3
G623.	Subdural haemorrhage NOS	read2
Syu0G	[X]Crushing injury of head, part unspecified	read3
XA01L	Crushing injury of skull and intracranial contents	read3
SK1x0	Multiple injuries of head	read3
SK109	Scalp injury	read3
Xa2CS	Injury of back of head	read3
Xa2Ca	Injury of forehead	read3
XaFCk	Moderate head injury	read3
XaFCl	Major head injury	read3
XaaiB	Non-accidental traumatic head injury to child	read3
SF0X.	Crushing injury of head, part unspecified	read2
SF0..	Crush injury, face, scalp and neck	read2
SN556	Non-accidental traumatic head injury to child	read2
S0281	Fracture of orbital floor	read3
X00ZY	Fracture of orbit	read3
X00jR	Longitudinal fracture of temporal bone	read3
X00jS	Transverse fracture of temporal bone	read3
X00jT	Complex fracture of temporal bone	read3
XA0FW	Sphenoid sinus fracture	read3
XA0FX	Cribriform plate fracture	read3
XA0FZ	Petrous bone fracture	read3
XA0Fa	Clivus fracture	read3
S028.	Fracture of skull and facial bones	read3
Syu04	[X]Fracture of skull and facial bones, part unspecified	read3

## Sheet: Suppl. Table 8
Outcome	Effect type	Adjusted	SMOTE	Competing risk	Metric	Type	Period (years)	Estimate
death	OR	0	0	0	range	general	2015	1.028 - 1.604
death	OR	0	0	0	range	anticholinergic	2015	1.038 - 1.594
death	OR	0	0	0	range	ABS	2015	1.229 - 1.468
death	OR	0	0	0	SI	general	2015	1.141 - 1.554
death	OR	0	0	0	SI	anticholinergic	2015	1.132 - 1.544
death	OR	0	0	0	SI	ABS	2015	NA
death	OR	0	0	0	median	general	2015	1.40443
death	OR	0	0	0	median	anticholinergic	2015	1.41769
death	OR	0	0	0	median	ABS	2015	1.29943
death	OR	0	0	0	n_sig	general	2015	1000
death	OR	0	0	0	n_sig	anticholinergic	2015	1000
death	OR	0	0	0	n_sig	ABS	2015	23
dementia	OR	0	0	0	range	general	2015	1.038 - 1.605
dementia	OR	0	0	0	range	anticholinergic	2015	1.013 - 1.59
dementia	OR	0	0	0	range	ABS	2015	1.199 - 1.467
dementia	OR	0	0	0	SI	general	2015	1.122 - 1.546
dementia	OR	0	0	0	SI	anticholinergic	2015	1.13 - 1.54
dementia	OR	0	0	0	SI	ABS	2015	NA
dementia	OR	0	0	0	median	general	2015	1.39664
dementia	OR	0	0	0	median	anticholinergic	2015	1.40702
dementia	OR	0	0	0	median	ABS	2015	1.35175
dementia	OR	0	0	0	n_sig	general	2015	1000
dementia	OR	0	0	0	n_sig	anticholinergic	2015	997
dementia	OR	0	0	0	n_sig	ABS	2015	23
delirium	OR	0	0	0	range	general	2015	1.047 - 1.648
delirium	OR	0	0	0	range	anticholinergic	2015	1.034 - 1.613
delirium	OR	0	0	0	range	ABS	2015	1.268 - 1.513
delirium	OR	0	0	0	SI	general	2015	1.15 - 1.587
delirium	OR	0	0	0	SI	anticholinergic	2015	1.151 - 1.575
delirium	OR	0	0	0	SI	ABS	2015	NA
delirium	OR	0	0	0	median	general	2015	1.43918
delirium	OR	0	0	0	median	anticholinergic	2015	1.44664
delirium	OR	0	0	0	median	ABS	2015	1.36237
delirium	OR	0	0	0	n_sig	general	2015	1000
delirium	OR	0	0	0	n_sig	anticholinergic	2015	1000
delirium	OR	0	0	0	n_sig	ABS	2015	23
death	OR	0	1	0	range	general	2015	1.028 - 1.659
death	OR	0	1	0	range	anticholinergic	2015	1.036 - 1.661
death	OR	0	1	0	range	ABS	2015	1.221 - 1.513
death	OR	0	1	0	SI	general	2015	1.135 - 1.609
death	OR	0	1	0	SI	anticholinergic	2015	1.128 - 1.599
death	OR	0	1	0	SI	ABS	2015	NA
death	OR	0	1	0	median	general	2015	1.42162
death	OR	0	1	0	median	anticholinergic	2015	1.4401
death	OR	0	1	0	median	ABS	2015	1.30345
death	OR	0	1	0	n_sig	general	2015	1000
death	OR	0	1	0	n_sig	anticholinergic	2015	1000
death	OR	0	1	0	n_sig	ABS	2015	23
dementia	OR	0	1	0	range	general	2015	1.034 - 1.674
dementia	OR	0	1	0	range	anticholinergic	2015	0.999 - 1.66
dementia	OR	0	1	0	range	ABS	2015	1.19 - 1.512
dementia	OR	0	1	0	SI	general	2015	1.104 - 1.61
dementia	OR	0	1	0	SI	anticholinergic	2015	1.116 - 1.596
dementia	OR	0	1	0	SI	ABS	2015	NA
dementia	OR	0	1	0	median	general	2015	1.40727
dementia	OR	0	1	0	median	anticholinergic	2015	1.42325
dementia	OR	0	1	0	median	ABS	2015	1.3495
dementia	OR	0	1	0	n_sig	general	2015	1000
dementia	OR	0	1	0	n_sig	anticholinergic	2015	999
dementia	OR	0	1	0	n_sig	ABS	2015	23
delirium	OR	0	1	0	range	general	2015	1.042 - 1.754
delirium	OR	0	1	0	range	anticholinergic	2015	1.024 - 1.712
delirium	OR	0	1	0	range	ABS	2015	1.264 - 1.581
delirium	OR	0	1	0	SI	general	2015	1.14 - 1.688
delirium	OR	0	1	0	SI	anticholinergic	2015	1.141 - 1.666
delirium	OR	0	1	0	SI	ABS	2015	NA
delirium	OR	0	1	0	median	general	2015	1.46835
delirium	OR	0	1	0	median	anticholinergic	2015	1.48644
delirium	OR	0	1	0	median	ABS	2015	1.36679
delirium	OR	0	1	0	n_sig	general	2015	1000
delirium	OR	0	1	0	n_sig	anticholinergic	2015	1000
delirium	OR	0	1	0	n_sig	ABS	2015	23
death	OR	1	0	0	range	general	2015	0.946 - 1.207
death	OR	1	0	0	range	anticholinergic	2015	0.98 - 1.213
death	OR	1	0	0	range	ABS	2015	1.022 - 1.151
death	OR	1	0	0	SI	general	2015	0.992 - 1.154
death	OR	1	0	0	SI	anticholinergic	2015	1.001 - 1.185
death	OR	1	0	0	SI	ABS	2015	NA
death	OR	1	0	0	median	general	2015	1.07091
death	OR	1	0	0	median	anticholinergic	2015	1.09689
death	OR	1	0	0	median	ABS	2015	1.07266
death	OR	1	0	0	n_sig	general	2015	918
death	OR	1	0	0	n_sig	anticholinergic	2015	949
death	OR	1	0	0	n_sig	ABS	2015	23
dementia	OR	1	0	0	range	general	2015	0.965 - 1.263
dementia	OR	1	0	0	range	anticholinergic	2015	0.954 - 1.306
dementia	OR	1	0	0	range	ABS	2015	0.993 - 1.182
dementia	OR	1	0	0	SI	general	2015	0.985 - 1.156
dementia	OR	1	0	0	SI	anticholinergic	2015	0.983 - 1.219
dementia	OR	1	0	0	SI	ABS	2015	NA
dementia	OR	1	0	0	median	general	2015	1.05094
dementia	OR	1	0	0	median	anticholinergic	2015	1.08677
dementia	OR	1	0	0	median	ABS	2015	1.11671
dementia	OR	1	0	0	n_sig	general	2015	649
dementia	OR	1	0	0	n_sig	anticholinergic	2015	788
dementia	OR	1	0	0	n_sig	ABS	2015	20
delirium	OR	1	0	0	range	general	2015	0.957 - 1.195
delirium	OR	1	0	0	range	anticholinergic	2015	0.971 - 1.201
delirium	OR	1	0	0	range	ABS	2015	1.019 - 1.17
delirium	OR	1	0	0	SI	general	2015	0.996 - 1.153
delirium	OR	1	0	0	SI	anticholinergic	2015	1.005 - 1.17
delirium	OR	1	0	0	SI	ABS	2015	NA
delirium	OR	1	0	0	median	general	2015	1.06924
delirium	OR	1	0	0	median	anticholinergic	2015	1.09057
delirium	OR	1	0	0	median	ABS	2015	1.10774
delirium	OR	1	0	0	n_sig	general	2015	858
delirium	OR	1	0	0	n_sig	anticholinergic	2015	915
delirium	OR	1	0	0	n_sig	ABS	2015	22
death	OR	1	1	0	range	general	2015	0.921 - 1.216
death	OR	1	1	0	range	anticholinergic	2015	0.973 - 1.237
death	OR	1	1	0	range	ABS	2015	1.014 - 1.158
death	OR	1	1	0	SI	general	2015	0.98 - 1.158
death	OR	1	1	0	SI	anticholinergic	2015	0.996 - 1.198
death	OR	1	1	0	SI	ABS	2015	NA
death	OR	1	1	0	median	general	2015	1.06475
death	OR	1	1	0	median	anticholinergic	2015	1.09817
death	OR	1	1	0	median	ABS	2015	1.0674
death	OR	1	1	0	n_sig	general	2015	909
death	OR	1	1	0	n_sig	anticholinergic	2015	955
death	OR	1	1	0	n_sig	ABS	2015	23
dementia	OR	1	1	0	range	general	2015	0.936 - 1.313
dementia	OR	1	1	0	range	anticholinergic	2015	0.934 - 1.36
dementia	OR	1	1	0	range	ABS	2015	0.988 - 1.2
dementia	OR	1	1	0	SI	general	2015	0.968 - 1.185
dementia	OR	1	1	0	SI	anticholinergic	2015	0.97 - 1.257
dementia	OR	1	1	0	SI	ABS	2015	NA
dementia	OR	1	1	0	median	general	2015	1.04854
dementia	OR	1	1	0	median	anticholinergic	2015	1.10052
dementia	OR	1	1	0	median	ABS	2015	1.13244
dementia	OR	1	1	0	n_sig	general	2015	772
dementia	OR	1	1	0	n_sig	anticholinergic	2015	874
dementia	OR	1	1	0	n_sig	ABS	2015	21
delirium	OR	1	1	0	range	general	2015	0.902 - 1.236
delirium	OR	1	1	0	range	anticholinergic	2015	0.939 - 1.229
delirium	OR	1	1	0	range	ABS	2015	0.99 - 1.19
delirium	OR	1	1	0	SI	general	2015	0.962 - 1.165
delirium	OR	1	1	0	SI	anticholinergic	2015	0.979 - 1.196
delirium	OR	1	1	0	SI	ABS	2015	NA
delirium	OR	1	1	0	median	general	2015	1.06029
delirium	OR	1	1	0	median	anticholinergic	2015	1.09132
delirium	OR	1	1	0	median	ABS	2015	1.11883
delirium	OR	1	1	0	n_sig	general	2015	866
delirium	OR	1	1	0	n_sig	anticholinergic	2015	917
delirium	OR	1	1	0	n_sig	ABS	2015	22
death	HR	0	0	0	range	general	2015	1.026 - 1.536
death	HR	0	0	0	range	anticholinergic	2015	1.038 - 1.508
death	HR	0	0	0	range	ABS	2015	1.214 - 1.417
death	HR	0	0	0	SI	general	2015	1.129 - 1.489
death	HR	0	0	0	SI	anticholinergic	2015	1.12 - 1.478
death	HR	0	0	0	SI	ABS	2015	NA
death	HR	0	0	0	median	general	2015	1.36727
death	HR	0	0	0	median	anticholinergic	2015	1.37473
death	HR	0	0	0	median	ABS	2015	1.2762
death	HR	0	0	0	n_sig	general	2015	1000
death	HR	0	0	0	n_sig	anticholinergic	2015	1000
death	HR	0	0	0	n_sig	ABS	2015	23
dementia	HR	0	0	0	range	general	2015	1.038 - 1.616
dementia	HR	0	0	0	range	anticholinergic	2015	1.016 - 1.595
dementia	HR	0	0	0	range	ABS	2015	1.207 - 1.473
dementia	HR	0	0	0	SI	general	2015	1.126 - 1.556
dementia	HR	0	0	0	SI	anticholinergic	2015	1.132 - 1.546
dementia	HR	0	0	0	SI	ABS	2015	NA
dementia	HR	0	0	0	median	general	2015	1.40364
dementia	HR	0	0	0	median	anticholinergic	2015	1.41487
dementia	HR	0	0	0	median	ABS	2015	1.35714
dementia	HR	0	0	0	n_sig	general	2015	1000
dementia	HR	0	0	0	n_sig	anticholinergic	2015	998
dementia	HR	0	0	0	n_sig	ABS	2015	23
delirium	HR	0	0	0	range	general	2015	1.047 - 1.66
delirium	HR	0	0	0	range	anticholinergic	2015	1.037 - 1.625
delirium	HR	0	0	0	range	ABS	2015	1.276 - 1.521
delirium	HR	0	0	0	SI	general	2015	1.156 - 1.599
delirium	HR	0	0	0	SI	anticholinergic	2015	1.155 - 1.584
delirium	HR	0	0	0	SI	ABS	2015	NA
delirium	HR	0	0	0	median	general	2015	1.44974
delirium	HR	0	0	0	median	anticholinergic	2015	1.45558
delirium	HR	0	0	0	median	ABS	2015	1.37125
delirium	HR	0	0	0	n_sig	general	2015	1000
delirium	HR	0	0	0	n_sig	anticholinergic	2015	1000
delirium	HR	0	0	0	n_sig	ABS	2015	23
death	HR	1	0	0	range	general	2015	0.953 - 1.175
death	HR	1	0	0	range	anticholinergic	2015	0.981 - 1.185
death	HR	1	0	0	range	ABS	2015	1.015 - 1.132
death	HR	1	0	0	SI	general	2015	0.993 - 1.133
death	HR	1	0	0	SI	anticholinergic	2015	0.998 - 1.154
death	HR	1	0	0	SI	ABS	2015	NA
death	HR	1	0	0	median	general	2015	1.0627
death	HR	1	0	0	median	anticholinergic	2015	1.08068
death	HR	1	0	0	median	ABS	2015	1.06411
death	HR	1	0	0	n_sig	general	2015	928
death	HR	1	0	0	n_sig	anticholinergic	2015	940
death	HR	1	0	0	n_sig	ABS	2015	22
dementia	HR	1	0	0	range	general	2015	0.969 - 1.266
dementia	HR	1	0	0	range	anticholinergic	2015	0.958 - 1.296
dementia	HR	1	0	0	range	ABS	2015	0.996 - 1.169
dementia	HR	1	0	0	SI	general	2015	0.989 - 1.158
dementia	HR	1	0	0	SI	anticholinergic	2015	0.986 - 1.214
dementia	HR	1	0	0	SI	ABS	2015	NA
dementia	HR	1	0	0	median	general	2015	1.05416
dementia	HR	1	0	0	median	anticholinergic	2015	1.08734
dementia	HR	1	0	0	median	ABS	2015	1.11779
dementia	HR	1	0	0	n_sig	general	2015	705
dementia	HR	1	0	0	n_sig	anticholinergic	2015	804
dementia	HR	1	0	0	n_sig	ABS	2015	20
delirium	HR	1	0	0	range	general	2015	0.955 - 1.202
delirium	HR	1	0	0	range	anticholinergic	2015	0.967 - 1.209
delirium	HR	1	0	0	range	ABS	2015	1.02 - 1.178
delirium	HR	1	0	0	SI	general	2015	0.995 - 1.158
delirium	HR	1	0	0	SI	anticholinergic	2015	1.003 - 1.179
delirium	HR	1	0	0	SI	ABS	2015	NA
delirium	HR	1	0	0	median	general	2015	1.07272
delirium	HR	1	0	0	median	anticholinergic	2015	1.09471
delirium	HR	1	0	0	median	ABS	2015	1.10599
delirium	HR	1	0	0	n_sig	general	2015	871
delirium	HR	1	0	0	n_sig	anticholinergic	2015	917
delirium	HR	1	0	0	n_sig	ABS	2015	22
dementia	HR	0	0	1	range	general	2015	1.037 - 1.591
dementia	HR	0	0	1	range	anticholinergic	2015	1.013 - 1.573
dementia	HR	0	0	1	range	ABS	2015	1.197 - 1.455
dementia	HR	0	0	1	SI	general	2015	1.121 - 1.532
dementia	HR	0	0	1	SI	anticholinergic	2015	1.127 - 1.524
dementia	HR	0	0	1	SI	ABS	2015	NA
dementia	HR	0	0	1	median	general	2015	1.38824
dementia	HR	0	0	1	median	anticholinergic	2015	1.39833
dementia	HR	0	0	1	median	ABS	2015	1.34597
dementia	HR	0	0	1	n_sig	general	2015	1000
dementia	HR	0	0	1	n_sig	anticholinergic	2015	997
dementia	HR	0	0	1	n_sig	ABS	2015	23
delirium	HR	0	0	1	range	general	2015	1.046 - 1.63
delirium	HR	0	0	1	range	anticholinergic	2015	1.034 - 1.593
delirium	HR	0	0	1	range	ABS	2015	1.264 - 1.499
delirium	HR	0	0	1	SI	general	2015	1.147 - 1.571
delirium	HR	0	0	1	SI	anticholinergic	2015	1.149 - 1.558
delirium	HR	0	0	1	SI	ABS	2015	NA
delirium	HR	0	0	1	median	general	2015	1.43119
delirium	HR	0	0	1	median	anticholinergic	2015	1.4364
delirium	HR	0	0	1	median	ABS	2015	1.35528
delirium	HR	0	0	1	n_sig	general	2015	1000
delirium	HR	0	0	1	n_sig	anticholinergic	2015	1000
delirium	HR	0	0	1	n_sig	ABS	2015	23
dementia	HR	1	0	1	range	general	2015	0.964 - 1.254
dementia	HR	1	0	1	range	anticholinergic	2015	0.955 - 1.294
dementia	HR	1	0	1	range	ABS	2015	0.993 - 1.173
dementia	HR	1	0	1	SI	general	2015	0.985 - 1.148
dementia	HR	1	0	1	SI	anticholinergic	2015	0.983 - 1.209
dementia	HR	1	0	1	SI	ABS	2015	NA
dementia	HR	1	0	1	median	general	2015	1.04877
dementia	HR	1	0	1	median	anticholinergic	2015	1.08196
dementia	HR	1	0	1	median	ABS	2015	1.1108
dementia	HR	1	0	1	n_sig	general	2015	640
dementia	HR	1	0	1	n_sig	anticholinergic	2015	780
dementia	HR	1	0	1	n_sig	ABS	2015	20
delirium	HR	1	0	1	range	general	2015	0.962 - 1.185
delirium	HR	1	0	1	range	anticholinergic	2015	0.97 - 1.189
delirium	HR	1	0	1	range	ABS	2015	1.02 - 1.16
delirium	HR	1	0	1	SI	general	2015	0.997 - 1.145
delirium	HR	1	0	1	SI	anticholinergic	2015	1.004 - 1.161
delirium	HR	1	0	1	SI	ABS	2015	NA
delirium	HR	1	0	1	median	general	2015	1.06572
delirium	HR	1	0	1	median	anticholinergic	2015	1.08534
delirium	HR	1	0	1	median	ABS	2015	1.10042
delirium	HR	1	0	1	n_sig	general	2015	851
delirium	HR	1	0	1	n_sig	anticholinergic	2015	908
delirium	HR	1	0	1	n_sig	ABS	2015	22
death	OR	0	0	0	range	general	2005	0.996 - 1.45
death	OR	0	0	0	range	anticholinergic	2005	1.028 - 1.431
death	OR	0	0	0	range	ABS	2005	1.136 - 1.338
death	OR	0	0	0	SI	general	2005	1.083 - 1.413
death	OR	0	0	0	SI	anticholinergic	2005	1.068 - 1.407
death	OR	0	0	0	SI	ABS	2005	NA
death	OR	0	0	0	median	general	2005	1.29595
death	OR	0	0	0	median	anticholinergic	2005	1.29636
death	OR	0	0	0	median	ABS	2005	1.20048
death	OR	0	0	0	n_sig	general	2005	997
death	OR	0	0	0	n_sig	anticholinergic	2005	1000
death	OR	0	0	0	n_sig	ABS	2005	23
dementia	OR	0	0	0	range	general	2005	0.994 - 1.455
dementia	OR	0	0	0	range	anticholinergic	2005	1.019 - 1.422
dementia	OR	0	0	0	range	ABS	2005	1.148 - 1.337
dementia	OR	0	0	0	SI	general	2005	1.094 - 1.426
dementia	OR	0	0	0	SI	anticholinergic	2005	1.091 - 1.406
dementia	OR	0	0	0	SI	ABS	2005	NA
dementia	OR	0	0	0	median	general	2005	1.30591
dementia	OR	0	0	0	median	anticholinergic	2005	1.29962
dementia	OR	0	0	0	median	ABS	2005	1.22025
dementia	OR	0	0	0	n_sig	general	2005	998
dementia	OR	0	0	0	n_sig	anticholinergic	2005	997
dementia	OR	0	0	0	n_sig	ABS	2005	23
delirium	OR	0	0	0	range	general	2005	1.009 - 1.5
delirium	OR	0	0	0	range	anticholinergic	2005	1.02 - 1.481
delirium	OR	0	0	0	range	ABS	2005	1.159 - 1.383
delirium	OR	0	0	0	SI	general	2005	1.105 - 1.467
delirium	OR	0	0	0	SI	anticholinergic	2005	1.096 - 1.453
delirium	OR	0	0	0	SI	ABS	2005	NA
delirium	OR	0	0	0	median	general	2005	1.34229
delirium	OR	0	0	0	median	anticholinergic	2005	1.33731
delirium	OR	0	0	0	median	ABS	2005	1.25853
delirium	OR	0	0	0	n_sig	general	2005	998
delirium	OR	0	0	0	n_sig	anticholinergic	2005	999
delirium	OR	0	0	0	n_sig	ABS	2005	23
death	OR	0	1	0	range	general	2005	0.984 - 1.463
death	OR	0	1	0	range	anticholinergic	2005	1.021 - 1.442
death	OR	0	1	0	range	ABS	2005	1.122 - 1.339
death	OR	0	1	0	SI	general	2005	1.074 - 1.422
death	OR	0	1	0	SI	anticholinergic	2005	1.058 - 1.419
death	OR	0	1	0	SI	ABS	2005	NA
death	OR	0	1	0	median	general	2005	1.29253
death	OR	0	1	0	median	anticholinergic	2005	1.29679
death	OR	0	1	0	median	ABS	2005	1.19346
death	OR	0	1	0	n_sig	general	2005	998
death	OR	0	1	0	n_sig	anticholinergic	2005	1000
death	OR	0	1	0	n_sig	ABS	2005	23
dementia	OR	0	1	0	range	general	2005	0.969 - 1.482
dementia	OR	0	1	0	range	anticholinergic	2005	0.996 - 1.45
dementia	OR	0	1	0	range	ABS	2005	1.14 - 1.34
dementia	OR	0	1	0	SI	general	2005	1.079 - 1.444
dementia	OR	0	1	0	SI	anticholinergic	2005	1.072 - 1.424
dementia	OR	0	1	0	SI	ABS	2005	NA
dementia	OR	0	1	0	median	general	2005	1.30223
dementia	OR	0	1	0	median	anticholinergic	2005	1.29798
dementia	OR	0	1	0	median	ABS	2005	1.20522
dementia	OR	0	1	0	n_sig	general	2005	999
dementia	OR	0	1	0	n_sig	anticholinergic	2005	997
dementia	OR	0	1	0	n_sig	ABS	2005	23
delirium	OR	0	1	0	range	general	2005	0.99 - 1.552
delirium	OR	0	1	0	range	anticholinergic	2005	0.993 - 1.528
delirium	OR	0	1	0	range	ABS	2005	1.157 - 1.403
delirium	OR	0	1	0	SI	general	2005	1.087 - 1.509
delirium	OR	0	1	0	SI	anticholinergic	2005	1.08 - 1.492
delirium	OR	0	1	0	SI	ABS	2005	NA
delirium	OR	0	1	0	median	general	2005	1.349
delirium	OR	0	1	0	median	anticholinergic	2005	1.34762
delirium	OR	0	1	0	median	ABS	2005	1.24581
delirium	OR	0	1	0	n_sig	general	2005	999
delirium	OR	0	1	0	n_sig	anticholinergic	2005	999
delirium	OR	0	1	0	n_sig	ABS	2005	23
death	OR	1	0	0	range	general	2005	0.987 - 1.107
death	OR	1	0	0	range	anticholinergic	2005	0.992 - 1.134
death	OR	1	0	0	range	ABS	2005	0.999 - 1.081
death	OR	1	0	0	SI	general	2005	1.006 - 1.082
death	OR	1	0	0	SI	anticholinergic	2005	1.009 - 1.1
death	OR	1	0	0	SI	ABS	2005	NA
death	OR	1	0	0	median	general	2005	1.04263
death	OR	1	0	0	median	anticholinergic	2005	1.05513
death	OR	1	0	0	median	ABS	2005	1.04375
death	OR	1	0	0	n_sig	general	2005	888
death	OR	1	0	0	n_sig	anticholinergic	2005	922
death	OR	1	0	0	n_sig	ABS	2005	21
dementia	OR	1	0	0	range	general	2005	0.97 - 1.115
dementia	OR	1	0	0	range	anticholinergic	2005	0.972 - 1.104
dementia	OR	1	0	0	range	ABS	2005	1.011 - 1.075
dementia	OR	1	0	0	SI	general	2005	0.998 - 1.079
dementia	OR	1	0	0	SI	anticholinergic	2005	1.003 - 1.08
dementia	OR	1	0	0	SI	ABS	2005	NA
dementia	OR	1	0	0	median	general	2005	1.03757
dementia	OR	1	0	0	median	anticholinergic	2005	1.04421
dementia	OR	1	0	0	median	ABS	2005	1.0538
dementia	OR	1	0	0	n_sig	general	2005	584
dementia	OR	1	0	0	n_sig	anticholinergic	2005	696
dementia	OR	1	0	0	n_sig	ABS	2005	20
delirium	OR	1	0	0	range	general	2005	0.988 - 1.13
delirium	OR	1	0	0	range	anticholinergic	2005	0.972 - 1.113
delirium	OR	1	0	0	range	ABS	2005	1.006 - 1.071
delirium	OR	1	0	0	SI	general	2005	0.999 - 1.099
delirium	OR	1	0	0	SI	anticholinergic	2005	1.002 - 1.093
delirium	OR	1	0	0	SI	ABS	2005	NA
delirium	OR	1	0	0	median	general	2005	1.04704
delirium	OR	1	0	0	median	anticholinergic	2005	1.04878
delirium	OR	1	0	0	median	ABS	2005	1.05001
delirium	OR	1	0	0	n_sig	general	2005	757
delirium	OR	1	0	0	n_sig	anticholinergic	2005	750
delirium	OR	1	0	0	n_sig	ABS	2005	18
death	OR	1	1	0	range	general	2005	0.969 - 1.104
death	OR	1	1	0	range	anticholinergic	2005	0.986 - 1.14
death	OR	1	1	0	range	ABS	2005	1.004 - 1.072
death	OR	1	1	0	SI	general	2005	1 - 1.082
death	OR	1	1	0	SI	anticholinergic	2005	1.002 - 1.101
death	OR	1	1	0	SI	ABS	2005	NA
death	OR	1	1	0	median	general	2005	1.03817
death	OR	1	1	0	median	anticholinergic	2005	1.05413
death	OR	1	1	0	median	ABS	2005	1.04024
death	OR	1	1	0	n_sig	general	2005	895
death	OR	1	1	0	n_sig	anticholinergic	2005	942
death	OR	1	1	0	n_sig	ABS	2005	21
dementia	OR	1	1	0	range	general	2005	0.959 - 1.118
dementia	OR	1	1	0	range	anticholinergic	2005	0.94 - 1.13
dementia	OR	1	1	0	range	ABS	2005	1.022 - 1.085
dementia	OR	1	1	0	SI	general	2005	0.99 - 1.095
dementia	OR	1	1	0	SI	anticholinergic	2005	1.005 - 1.101
dementia	OR	1	1	0	SI	ABS	2005	NA
dementia	OR	1	1	0	median	general	2005	1.04016
dementia	OR	1	1	0	median	anticholinergic	2005	1.05547
dementia	OR	1	1	0	median	ABS	2005	1.05446
dementia	OR	1	1	0	n_sig	general	2005	878
dementia	OR	1	1	0	n_sig	anticholinergic	2005	947
dementia	OR	1	1	0	n_sig	ABS	2005	23
delirium	OR	1	1	0	range	general	2005	0.954 - 1.158
delirium	OR	1	1	0	range	anticholinergic	2005	0.944 - 1.133
delirium	OR	1	1	0	range	ABS	2005	0.981 - 1.075
delirium	OR	1	1	0	SI	general	2005	0.983 - 1.108
delirium	OR	1	1	0	SI	anticholinergic	2005	0.983 - 1.099
delirium	OR	1	1	0	SI	ABS	2005	NA
delirium	OR	1	1	0	median	general	2005	1.03921
delirium	OR	1	1	0	median	anticholinergic	2005	1.04143
delirium	OR	1	1	0	median	ABS	2005	1.04503
delirium	OR	1	1	0	n_sig	general	2005	827
delirium	OR	1	1	0	n_sig	anticholinergic	2005	833
delirium	OR	1	1	0	n_sig	ABS	2005	20

## Sheet: Suppl. Table 9
Outcome	Period (years)	Adjusted	Scale name	OR ABS	CI low	CI high	Median OR general	Median OR antichol.	Cum. prob. general	Cum. prob. antichol.	Scale size	Overlap
Death	2015	1	DRN	1.02157	1.00391	1.03924	1.04199	1.0643	0.276	0.1	41	0.797899
Death	2015	1	CrAS	1.03515	1.01795	1.05235	1.04303	1.07207	0.452	0.128	51	0.688978
Death	2015	1	ABC	1.04404	1.02895	1.05914	1.03169	1.0379	0.632	0.564	17	0.904833
Death	2015	1	ADS	1.06759	1.05058	1.08459	1.06868	1.11135	0.484	0.14	96	0.666165
Death	2015	1	AAS	1.06444	1.04721	1.08168	1.0368	1.05114	0.776	0.66	35	0.857301
Death	2015	1	CABS	1.0571	1.04174	1.07247	1.02631	1.03575	0.856	0.74	13	0.881145
Death	2015	1	ARS	1.03475	1.01826	1.05125	1.04174	1.05639	0.42	0.276	40	0.843736
Death	2015	1	AAS-r	1.04891	1.03167	1.06616	1.03503	1.04215	0.668	0.584	23	0.890897
Death	2015	1	ALS	1.0143	0.995965	1.03264	1.03984	1.05918	0.224	0.116	44	0.812488
Death	2015	1	ACB	1.0674	1.05046	1.08435	1.06229	1.09474	0.548	0.232	80	0.688041
Death	2015	1	m-ARS	1.02815	1.01135	1.04496	1.04941	1.07531	0.288	0.124	57	0.754021
Death	2015	1	DS	1.07663	1.05972	1.09355	1.06072	1.09962	0.664	0.276	74	0.636351
Death	2015	1	DRS	1.1581	1.14083	1.17536	1.06872	1.09665	0.992	0.98	88	0.708673
Death	2015	1	DDS	1.10844	1.092	1.12488	1.06519	1.10815	0.872	0.504	81	0.637445
Death	2015	1	AEC	1.0539	1.03708	1.07072	1.05231	1.06854	0.508	0.348	56	0.846185
Death	2015	1	AIS	1.11904	1.10163	1.13645	1.08785	1.12389	0.804	0.448	109	0.629752
Death	2015	1	GABS	1.14213	1.12389	1.16036	1.10175	1.14606	0.816	0.464	134	0.625661
Death	2015	1	BAAS	1.12927	1.11194	1.1466	1.07191	1.1112	0.912	0.684	100	0.648009
Death	2015	1	KABS	1.09775	1.08075	1.11475	1.07276	1.09881	0.796	0.488	87	0.720903
Death	2015	1	mACB	1.09607	1.07893	1.11321	1.04949	1.08883	0.852	0.564	72	0.654265
Death	2015	1	CALS	1.15018	1.1322	1.16816	1.10808	1.15876	0.792	0.376	150	0.554236
Death	2015	1	ACSBC	1.13476	1.11708	1.15243	1.09888	1.14972	0.78	0.324	133	0.549161
Death	2015	1	YS	1.0398	1.02268	1.05693	1.04712	1.07508	0.444	0.14	55	0.702307
Dementia	2015	1	DRN	1.00264	0.96841	1.03687	1.02693	1.05998	0.252	0.108	41	0.715938
Dementia	2015	1	CrAS	1.04306	1.00869	1.07743	1.01992	1.0653	0.7	0.332	51	0.670341
Dementia	2015	1	ABC	0.988443	0.957308	1.01958	1.01568	1.02123	0.188	0.168	17	0.859344
Dementia	2015	1	ADS	1.15994	1.12797	1.19192	1.05282	1.11256	0.94	0.744	96	0.639722
Dementia	2015	1	AAS	1.13226	1.09982	1.1647	1.01625	1.03595	0.956	0.9	35	0.801073
Dementia	2015	1	CABS	1.01669	0.986172	1.04721	1.00928	1.01547	0.572	0.516	13	0.876854
Dementia	2015	1	ARS	1.07208	1.04088	1.10328	1.02063	1.05417	0.88	0.592	40	0.73841
Dementia	2015	1	AAS-r	1.0735	1.03986	1.10714	1.01235	1.02212	0.908	0.78	23	0.848055
Dementia	2015	1	ALS	1.05448	1.01922	1.08973	1.02455	1.04786	0.744	0.54	44	0.794174
Dementia	2015	1	ACB	1.06857	1.03549	1.10164	1.04905	1.09385	0.66	0.332	80	0.681682
Dementia	2015	1	m-ARS	1.10124	1.07029	1.13219	1.02846	1.072	0.88	0.68	57	0.695921
Dementia	2015	1	DS	1.13871	1.10594	1.17149	1.04767	1.107	0.948	0.68	74	0.637713
Dementia	2015	1	DRS	1.13244	1.0977	1.16717	1.04405	1.09573	0.916	0.744	88	0.700091
Dementia	2015	1	DDS	1.17484	1.1429	1.20677	1.0508	1.10036	0.972	0.848	81	0.65081
Dementia	2015	1	AEC	1.13893	1.10753	1.17032	1.03192	1.06571	0.96	0.864	56	0.73727
Dementia	2015	1	AIS	1.16108	1.12706	1.19509	1.06545	1.1369	0.932	0.652	109	0.566127
Dementia	2015	1	GABS	1.15676	1.12086	1.19267	1.07757	1.15832	0.916	0.48	134	0.513792
Dementia	2015	1	BAAS	1.18825	1.15478	1.22172	1.05758	1.1123	0.992	0.832	100	0.637526
Dementia	2015	1	KABS	1.14942	1.11651	1.18233	1.03937	1.09826	0.94	0.7	87	0.611197
Dementia	2015	1	mACB	1.12152	1.0882	1.15485	1.03213	1.08771	0.956	0.708	72	0.637272
Dementia	2015	1	CALS	1.20024	1.16532	1.23516	1.08955	1.17456	0.924	0.656	150	0.523174
Dementia	2015	1	ACSBC	1.14488	1.10992	1.17985	1.08266	1.15734	0.836	0.436	133	0.568625
Dementia	2015	1	YS	1.20004	1.16958	1.23049	1.02911	1.06291	0.992	0.96	55	0.669325
Delirium	2015	1	DRN	0.989518	0.960465	1.01857	1.03644	1.0621	0.12	0.04	41	0.750362
Delirium	2015	1	CrAS	1.03874	1.00852	1.06896	1.03753	1.06645	0.516	0.252	51	0.724091
Delirium	2015	1	ABC	1.04224	1.0166	1.06787	1.03604	1.04421	0.564	0.48	17	0.902175
Delirium	2015	1	ADS	1.11403	1.0848	1.14326	1.06349	1.10653	0.836	0.584	96	0.688126
Delirium	2015	1	AAS	1.11883	1.08954	1.14811	1.03439	1.04931	0.988	0.976	35	0.862483
Delirium	2015	1	CABS	1.05074	1.0248	1.07668	1.02516	1.03622	0.82	0.692	13	0.862179
Delirium	2015	1	ARS	1.09232	1.06504	1.11961	1.0378	1.05546	0.916	0.824	40	0.836172
Delirium	2015	1	AAS-r	1.08651	1.05698	1.11604	1.02944	1.04357	0.964	0.928	23	0.877018
Delirium	2015	1	ALS	1.0794	1.04874	1.11006	1.03433	1.05581	0.868	0.688	44	0.82457
Delirium	2015	1	ACB	1.0968	1.06817	1.12542	1.06212	1.08837	0.788	0.564	80	0.769355
Delirium	2015	1	m-ARS	1.11751	1.09021	1.14481	1.04504	1.06593	0.96	0.868	57	0.806564
Delirium	2015	1	DS	1.13222	1.10315	1.1613	1.05345	1.09003	0.964	0.856	74	0.714102
Delirium	2015	1	DRS	1.13207	1.10127	1.16286	1.05998	1.0866	0.96	0.812	88	0.743745
Delirium	2015	1	DDS	1.15226	1.1237	1.18082	1.05618	1.09265	0.972	0.956	81	0.703324
Delirium	2015	1	AEC	1.13475	1.1068	1.1627	1.04742	1.0667	0.988	0.972	56	0.824429
Delirium	2015	1	AIS	1.15476	1.12463	1.18489	1.07848	1.11771	0.968	0.816	109	0.660092
Delirium	2015	1	GABS	1.1568	1.12504	1.18857	1.09643	1.14209	0.936	0.644	134	0.596724
Delirium	2015	1	BAAS	1.15987	1.12988	1.18985	1.07059	1.09977	0.988	0.924	100	0.729169
Delirium	2015	1	KABS	1.13317	1.10386	1.16248	1.06221	1.089	0.98	0.852	87	0.736894
Delirium	2015	1	mACB	1.13075	1.10162	1.15988	1.04401	1.07609	0.976	0.896	72	0.722102
Delirium	2015	1	CALS	1.19047	1.1595	1.22143	1.10949	1.15233	0.936	0.856	150	0.641907
Delirium	2015	1	ACSBC	1.1527	1.12196	1.18345	1.09438	1.14128	0.868	0.616	133	0.637429
Delirium	2015	1	YS	1.10173	1.0733	1.13015	1.03856	1.0666	0.936	0.804	55	0.720916
Death	2015	0	DRN	1.4017	1.39409	1.40931	1.32171	1.32248	0.84	0.832	41	0.934447
Death	2015	0	CrAS	1.26928	1.26152	1.27703	1.34386	1.34339	0.14	0.156	51	0.961467
Death	2015	0	ABC	1.24996	1.24272	1.25719	1.16924	1.19893	0.772	0.784	17	0.89386
Death	2015	0	ADS	1.30003	1.2923	1.30775	1.4566	1.45822	0.008	0	96	0.894978
Death	2015	0	AAS	1.30345	1.29561	1.31129	1.26037	1.25768	0.732	0.716	35	0.928433
Death	2015	0	CABS	1.29685	1.28952	1.30418	1.15005	1.14638	0.936	0.928	13	0.928511
Death	2015	0	ARS	1.22077	1.21315	1.2284	1.30142	1.30855	0.132	0.148	40	0.9516
Death	2015	0	AAS-r	1.25495	1.24714	1.26275	1.20588	1.22355	0.688	0.676	23	0.914584
Death	2015	0	ALS	1.28922	1.28135	1.29709	1.31623	1.31416	0.328	0.332	44	0.966867
Death	2015	0	ACB	1.37881	1.37111	1.38652	1.42687	1.43648	0.264	0.212	80	0.913008
Death	2015	0	m-ARS	1.22926	1.22159	1.23692	1.36296	1.36478	0.024	0.024	57	0.968059
Death	2015	0	DS	1.28297	1.27532	1.29062	1.43554	1.43722	0.02	0.012	74	0.925489
Death	2015	0	DRS	1.48066	1.47281	1.4885	1.42782	1.42532	0.78	0.792	88	0.949742
Death	2015	0	DDS	1.31276	1.30515	1.32036	1.45519	1.45523	0.044	0	81	0.951577
Death	2015	0	AEC	1.23236	1.22463	1.24009	1.3556	1.36695	0.048	0.02	56	0.949103
Death	2015	0	AIS	1.432	1.42418	1.43981	1.48597	1.49584	0.184	0.084	109	0.854349
Death	2015	0	GABS	1.51316	1.50522	1.5211	1.53603	1.53162	0.32	0.34	134	0.914464
Death	2015	0	BAAS	1.42839	1.42056	1.43622	1.46143	1.47247	0.28	0.22	100	0.911697
Death	2015	0	KABS	1.3587	1.35095	1.36644	1.44397	1.44013	0.096	0.096	87	0.940721
Death	2015	0	mACB	1.41567	1.40792	1.42342	1.40406	1.40961	0.568	0.532	72	0.941833
Death	2015	0	CALS	1.49574	1.48786	1.50363	1.55761	1.5671	0.132	0.068	150	0.845305
Death	2015	0	ACSBC	1.47466	1.46676	1.48255	1.52598	1.5398	0.22	0.1	133	0.843949
Death	2015	0	YS	1.29219	1.28443	1.29995	1.36011	1.36499	0.156	0.128	55	0.948394
Dementia	2015	0	DRN	1.3758	1.36761	1.38399	1.29719	1.30665	0.764	0.78	41	0.900468
Dementia	2015	0	CrAS	1.24876	1.24011	1.25741	1.32431	1.32524	0.204	0.124	51	0.908816
Dementia	2015	0	ABC	1.18975	1.18163	1.19786	1.14834	1.16443	0.668	0.604	17	0.91917
Dementia	2015	0	ADS	1.3495	1.34121	1.35778	1.44136	1.44946	0.132	0.06	96	0.873926
Dementia	2015	0	AAS	1.34225	1.3337	1.35081	1.2349	1.241	0.868	0.872	35	0.943449
Dementia	2015	0	CABS	1.26639	1.25839	1.27439	1.1267	1.13449	0.872	0.916	13	0.923836
Dementia	2015	0	ARS	1.24961	1.24138	1.25785	1.27522	1.28862	0.392	0.28	40	0.903811
Dementia	2015	0	AAS-r	1.26055	1.2521	1.269	1.18219	1.20021	0.784	0.784	23	0.881916
Dementia	2015	0	ALS	1.29943	1.29091	1.30795	1.30027	1.31005	0.492	0.464	44	0.968369
Dementia	2015	0	ACB	1.36951	1.36115	1.37787	1.4004	1.42014	0.352	0.268	80	0.906123
Dementia	2015	0	m-ARS	1.29069	1.28254	1.29884	1.34222	1.36078	0.256	0.2	57	0.896419
Dementia	2015	0	DS	1.31067	1.30236	1.31898	1.41488	1.42318	0.104	0.056	74	0.933095
Dementia	2015	0	DRS	1.44522	1.4366	1.45384	1.40239	1.41046	0.684	0.704	88	0.906983
Dementia	2015	0	DDS	1.34596	1.33777	1.35416	1.44187	1.44331	0.152	0.064	81	0.875609
Dementia	2015	0	AEC	1.2907	1.28238	1.29901	1.33447	1.34702	0.268	0.196	56	0.926679
Dementia	2015	0	AIS	1.44376	1.43521	1.4523	1.46463	1.48853	0.4	0.228	109	0.810245
Dementia	2015	0	GABS	1.50092	1.49236	1.50948	1.50833	1.52364	0.432	0.3	134	0.863432
Dementia	2015	0	BAAS	1.45378	1.44526	1.46229	1.44362	1.45763	0.548	0.48	100	0.867452
Dementia	2015	0	KABS	1.36327	1.35496	1.37159	1.41458	1.43058	0.22	0.152	87	0.90781
Dementia	2015	0	mACB	1.41808	1.40967	1.42648	1.3805	1.394	0.688	0.608	72	0.926531
Dementia	2015	0	CALS	1.51176	1.50321	1.52031	1.54287	1.55743	0.296	0.164	150	0.747952
Dementia	2015	0	ACSBC	1.46233	1.45372	1.47094	1.50327	1.52412	0.272	0.136	133	0.845078
Dementia	2015	0	YS	1.42593	1.41771	1.43416	1.34016	1.35177	0.852	0.808	55	0.936975
Delirium	2015	0	DRN	1.43731	1.42977	1.44485	1.34257	1.35653	0.8	0.856	41	0.897399
Delirium	2015	0	CrAS	1.28903	1.28135	1.29671	1.37534	1.36717	0.16	0.112	51	0.925702
Delirium	2015	0	ABC	1.26362	1.25663	1.27062	1.1847	1.19319	0.764	0.772	17	0.943508
Delirium	2015	0	ADS	1.35816	1.35068	1.36564	1.51229	1.50877	0.016	0	96	0.883944
Delirium	2015	0	AAS	1.36679	1.35916	1.37441	1.27682	1.27668	0.868	0.848	35	0.948495
Delirium	2015	0	CABS	1.32941	1.32228	1.33653	1.15631	1.15251	0.936	0.936	13	0.936777
Delirium	2015	0	ARS	1.29146	1.28412	1.2988	1.32282	1.32781	0.372	0.312	40	0.933663
Delirium	2015	0	AAS-r	1.30584	1.29831	1.31336	1.2132	1.22638	0.78	0.808	23	0.878706
Delirium	2015	0	ALS	1.36001	1.35237	1.36765	1.3517	1.34069	0.544	0.588	44	0.947901
Delirium	2015	0	ACB	1.45069	1.44317	1.45821	1.4684	1.48279	0.424	0.36	80	0.901295
Delirium	2015	0	m-ARS	1.33548	1.32814	1.34281	1.40142	1.40224	0.196	0.212	57	0.948005
Delirium	2015	0	DS	1.34496	1.33754	1.35239	1.48492	1.48374	0.06	0.028	74	0.90163
Delirium	2015	0	DRS	1.50419	1.49641	1.51197	1.46791	1.46484	0.628	0.672	88	0.902374
Delirium	2015	0	DDS	1.3617	1.35429	1.3691	1.51108	1.50104	0.056	0.016	81	0.863595
Delirium	2015	0	AEC	1.31722	1.30991	1.32453	1.39695	1.39846	0.188	0.108	56	0.916055
Delirium	2015	0	AIS	1.5009	1.4932	1.5086	1.5437	1.5484	0.292	0.188	109	0.861741
Delirium	2015	0	GABS	1.57898	1.57117	1.58679	1.60249	1.59666	0.36	0.364	134	0.910902
Delirium	2015	0	BAAS	1.4922	1.48455	1.49984	1.51796	1.52294	0.356	0.312	100	0.92509
Delirium	2015	0	KABS	1.41294	1.40542	1.42046	1.48295	1.4914	0.164	0.156	87	0.954349
Delirium	2015	0	mACB	1.48924	1.48168	1.4968	1.44683	1.45024	0.704	0.72	72	0.95399
Delirium	2015	0	CALS	1.58089	1.57312	1.58866	1.63118	1.63402	0.192	0.136	150	0.82978
Delirium	2015	0	ACSBC	1.53424	1.52652	1.54197	1.58694	1.59823	0.204	0.124	133	0.845163
Delirium	2015	0	YS	1.38694	1.37949	1.3944	1.3957	1.40292	0.436	0.424	55	0.9465
Death	2004-2006	1	DRN	1.00512	0.993646	1.0166	1.02281	1.03127	0.132	0.056	40	0.806339
Death	2004-2006	1	CrAS	1.00434	0.993351	1.01532	1.02595	1.0389	0.056	0.012	54	0.769326
Death	2004-2006	1	ABC	1.04208	1.03258	1.05158	1.01514	1.01625	0.972	0.884	20	0.928578
Death	2004-2006	1	ADS	1.0349	1.0242	1.0456	1.04097	1.05805	0.376	0.06	100	0.65367
Death	2004-2006	1	AAS	1.02802	1.01706	1.03898	1.01881	1.02711	0.68	0.528	36	0.830639
Death	2004-2006	1	CABS	1.03726	1.02758	1.04693	1.01173	1.01427	0.928	0.88	14	0.935086
Death	2004-2006	1	ARS	1.0173	1.00703	1.02758	1.02503	1.03304	0.32	0.18	43	0.824378
Death	2004-2006	1	AAS-r	1.02145	1.01077	1.03213	1.01594	1.01948	0.652	0.56	23	0.877408
Death	2004-2006	1	ALS	1.0166	1.00536	1.02784	1.02346	1.03284	0.324	0.192	45	0.815588
Death	2004-2006	1	ACB	1.04724	1.03641	1.05808	1.03612	1.05017	0.716	0.416	82	0.719656
Death	2004-2006	1	m-ARS	1.01696	1.00652	1.02739	1.02557	1.03852	0.264	0.072	58	0.70125
Death	2004-2006	1	DS	1.04024	1.02961	1.05087	1.03685	1.05003	0.588	0.268	78	0.715954
Death	2004-2006	1	DRS	1.05128	1.04035	1.06222	1.03952	1.04834	0.74	0.572	91	0.808025
Death	2004-2006	1	DDS	1.0417	1.03114	1.05226	1.03798	1.05065	0.584	0.284	80	0.735515
Death	2004-2006	1	AEC	1.02829	1.0176	1.03897	1.02844	1.03694	0.496	0.32	56	0.811853
Death	2004-2006	1	AIS	1.05839	1.04712	1.06966	1.04644	1.06485	0.688	0.38	112	0.688576
Death	2004-2006	1	GABS	1.07174	1.06006	1.08341	1.05527	1.0773	0.824	0.384	134	0.559346
Death	2004-2006	1	BAAS	1.05912	1.04778	1.07047	1.04297	1.05974	0.764	0.472	106	0.651016
Death	2004-2006	1	KABS	1.06431	1.05359	1.07503	1.03932	1.05343	0.928	0.732	91	0.721979
Death	2004-2006	1	mACB	1.05642	1.0454	1.06745	1.03504	1.04382	0.884	0.776	74	0.795338
Death	2004-2006	1	CALS	1.07062	1.05901	1.08223	1.06394	1.08515	0.684	0.18	155	0.522272
Death	2004-2006	1	ACSBC	1.07244	1.06115	1.08373	1.05586	1.07541	0.828	0.44	135	0.632514
Death	2004-2006	1	YS	1.01437	1.00384	1.02491	1.02431	1.03364	0.248	0.128	48	0.823772
Dementia	2004-2006	1	DRN	1.03401	1.02231	1.04571	1.02752	1.0412	0.62	0.364	40	0.761143
Dementia	2004-2006	1	CrAS	1.02401	1.01246	1.03556	1.02903	1.04184	0.412	0.168	54	0.762386
Dementia	2004-2006	1	ABC	1.03641	1.0267	1.04611	1.01825	1.02862	0.796	0.684	20	0.803102
Dementia	2004-2006	1	ADS	1.07063	1.05912	1.08215	1.04603	1.0579	0.912	0.74	100	0.726594
Dementia	2004-2006	1	AAS	1.04851	1.0368	1.06023	1.02222	1.03195	0.876	0.824	36	0.7774
Dementia	2004-2006	1	CABS	1.04601	1.03621	1.05581	1.01996	1.02533	0.912	0.9	14	0.866781
Dementia	2004-2006	1	ARS	1.03729	1.02655	1.04803	1.03125	1.04003	0.66	0.46	43	0.813277
Dementia	2004-2006	1	AAS-r	1.05446	1.04306	1.06586	1.02142	1.0301	0.96	0.928	23	0.828663
Dementia	2004-2006	1	ALS	1.02232	1.01002	1.03462	1.02697	1.03874	0.376	0.184	45	0.772438
Dementia	2004-2006	1	ACB	1.04816	1.03666	1.05966	1.03901	1.05297	0.676	0.4	82	0.694327
Dementia	2004-2006	1	m-ARS	1.04978	1.03897	1.06058	1.02979	1.04742	0.816	0.576	58	0.706502
Dementia	2004-2006	1	DS	1.07428	1.06264	1.08592	1.04038	1.05394	0.968	0.896	78	0.715082
Dementia	2004-2006	1	DRS	1.06073	1.04918	1.07229	1.04316	1.05502	0.824	0.608	91	0.77066
Dementia	2004-2006	1	DDS	1.06571	1.05398	1.07743	1.03885	1.05699	0.872	0.692	80	0.652521
Dementia	2004-2006	1	AEC	1.06937	1.05795	1.08079	1.0313	1.04343	0.988	0.928	56	0.771522
Dementia	2004-2006	1	AIS	1.06581	1.05354	1.07808	1.04732	1.06474	0.784	0.52	112	0.713396
Dementia	2004-2006	1	GABS	1.07815	1.06547	1.09083	1.05689	1.07531	0.848	0.568	134	0.663017
Dementia	2004-2006	1	BAAS	1.08374	1.07163	1.09586	1.05099	1.064	0.944	0.876	106	0.746351
Dementia	2004-2006	1	KABS	1.07309	1.06128	1.08489	1.04376	1.05464	0.928	0.8	91	0.771729
Dementia	2004-2006	1	mACB	1.04407	1.03224	1.0559	1.03816	1.04984	0.612	0.376	74	0.769046
Dementia	2004-2006	1	CALS	1.08518	1.07254	1.09781	1.06565	1.08347	0.816	0.54	155	0.691299
Dementia	2004-2006	1	ACSBC	1.07951	1.0673	1.09173	1.05547	1.07512	0.84	0.58	135	0.675736
Dementia	2004-2006	1	YS	1.03351	1.02258	1.04444	1.0312	1.04115	0.528	0.3	48	0.79509
Delirium	2004-2006	1	DRN	0.981095	0.970473	0.991716	1.02374	1.02848	0.04	0.064	40	0.871079
Delirium	2004-2006	1	CrAS	1.00592	0.995023	1.01682	1.02955	1.03285	0.18	0.188	54	0.86128
Delirium	2004-2006	1	ABC	1.02095	1.01156	1.03034	1.01766	1.02037	0.592	0.504	20	0.950867
Delirium	2004-2006	1	ADS	1.0491	1.03811	1.06009	1.0485	1.04798	0.512	0.52	100	0.957061
Delirium	2004-2006	1	AAS	1.04465	1.03358	1.05571	1.02174	1.02514	0.868	0.788	36	0.866809
Delirium	2004-2006	1	CABS	1.02833	1.01889	1.03778	1.0136	1.01534	0.768	0.708	14	0.907711
Delirium	2004-2006	1	ARS	1.02896	1.01881	1.03912	1.02538	1.02607	0.588	0.536	43	0.878466
Delirium	2004-2006	1	AAS-r	1.03901	1.028	1.05002	1.01883	1.02007	0.82	0.82	23	0.947673
Delirium	2004-2006	1	ALS	1.04503	1.03377	1.05628	1.02377	1.03239	0.78	0.676	45	0.78886
Delirium	2004-2006	1	ACB	1.01793	1.00717	1.02869	1.04277	1.03869	0.208	0.228	82	0.944905
Delirium	2004-2006	1	m-ARS	1.05569	1.04547	1.06591	1.02976	1.03361	0.828	0.808	58	0.889684
Delirium	2004-2006	1	DS	1.07248	1.06161	1.08335	1.03755	1.03604	0.92	0.908	78	0.947398
Delirium	2004-2006	1	DRS	1.05696	1.04593	1.06799	1.04492	1.03907	0.684	0.7	91	0.887275
Delirium	2004-2006	1	DDS	1.05778	1.04683	1.06873	1.04175	1.03877	0.712	0.764	80	0.929542
Delirium	2004-2006	1	AEC	1.07527	1.06452	1.08602	1.02949	1.02803	0.972	0.984	56	0.853587
Delirium	2004-2006	1	AIS	1.04885	1.03739	1.06032	1.05509	1.05116	0.396	0.468	112	0.878332
Delirium	2004-2006	1	GABS	1.06308	1.05127	1.07488	1.06037	1.06115	0.524	0.528	134	0.909009
Delirium	2004-2006	1	BAAS	1.03926	1.02789	1.05063	1.05184	1.04891	0.352	0.36	106	0.964146
Delirium	2004-2006	1	KABS	1.0552	1.04408	1.06632	1.04997	1.04019	0.596	0.696	91	0.884327
Delirium	2004-2006	1	mACB	1.01013	0.999105	1.02116	1.04185	1.03608	0.112	0.196	74	0.898856
Delirium	2004-2006	1	CALS	1.05637	1.04462	1.06813	1.07169	1.06542	0.228	0.368	155	0.870408
Delirium	2004-2006	1	ACSBC	1.05545	1.04418	1.06672	1.06451	1.06215	0.384	0.408	135	0.960964
Delirium	2004-2006	1	YS	1.04301	1.03278	1.05324	1.02456	1.02956	0.8	0.676	48	0.860652
Death	2004-2006	0	DRN	1.32727	1.31848	1.33607	1.19661	1.19482	0.968	0.88	40	0.861015
Death	2004-2006	0	CrAS	1.20412	1.19505	1.21318	1.23368	1.23821	0.332	0.332	54	0.922512
Death	2004-2006	0	ABC	1.14108	1.13264	1.14951	1.12124	1.12147	0.58	0.636	20	0.894189
Death	2004-2006	0	ADS	1.17361	1.16464	1.18259	1.30669	1.31152	0	0.004	100	0.918042
Death	2004-2006	0	AAS	1.19346	1.18438	1.20255	1.18541	1.17342	0.56	0.632	36	0.900875
Death	2004-2006	0	CABS	1.19163	1.18314	1.20013	1.09507	1.09279	0.924	0.892	14	0.864012
Death	2004-2006	0	ARS	1.1232	1.11426	1.13213	1.21316	1.20714	0.056	0.104	43	0.924443
Death	2004-2006	0	AAS-r	1.15197	1.14291	1.16103	1.13879	1.13309	0.588	0.62	23	0.913791
Death	2004-2006	0	ALS	1.1881	1.17897	1.19722	1.21877	1.21039	0.284	0.352	45	0.874477
Death	2004-2006	0	ACB	1.27851	1.26961	1.28741	1.27919	1.29118	0.484	0.42	82	0.912995
Death	2004-2006	0	m-ARS	1.12622	1.1172	1.13524	1.24623	1.24641	0.036	0.012	58	0.878293
Death	2004-2006	0	DS	1.16145	1.15245	1.17046	1.29379	1.29494	0	0.012	78	0.929005
Death	2004-2006	0	DRS	1.28086	1.27178	1.28994	1.29794	1.29488	0.364	0.396	91	0.927633
Death	2004-2006	0	DDS	1.16223	1.15321	1.17124	1.30303	1.31457	0	0.012	80	0.905712
Death	2004-2006	0	AEC	1.12183	1.11266	1.131	1.24282	1.24048	0.02	0.032	56	0.913031
Death	2004-2006	0	AIS	1.27984	1.27081	1.28887	1.3292	1.33743	0.192	0.16	112	0.910492
Death	2004-2006	0	GABS	1.33908	1.33	1.34815	1.3561	1.36448	0.368	0.3	134	0.911517
Death	2004-2006	0	BAAS	1.28282	1.27376	1.29188	1.3247	1.32321	0.232	0.272	106	0.932035
Death	2004-2006	0	KABS	1.20767	1.19872	1.21662	1.30503	1.31329	0.02	0.028	91	0.910943
Death	2004-2006	0	mACB	1.28245	1.2735	1.2914	1.26625	1.27546	0.584	0.528	74	0.916105
Death	2004-2006	0	CALS	1.3259	1.31684	1.33497	1.37344	1.38653	0.136	0.06	155	0.830255
Death	2004-2006	0	ACSBC	1.31082	1.30181	1.31983	1.35237	1.3642	0.164	0.14	135	0.916357
Death	2004-2006	0	YS	1.18017	1.17122	1.18911	1.22974	1.21394	0.256	0.292	48	0.90722
Dementia	2004-2006	0	DRN	1.3396	1.33095	1.34824	1.20425	1.19691	0.956	0.916	40	0.871145
Dementia	2004-2006	0	CrAS	1.22611	1.21708	1.23513	1.23686	1.23381	0.448	0.452	54	0.876968
Dementia	2004-2006	0	ABC	1.1397	1.13143	1.14798	1.1253	1.12382	0.556	0.632	20	0.893951
Dementia	2004-2006	0	ADS	1.19055	1.18166	1.19944	1.32166	1.30831	0	0.008	100	0.882453
Dementia	2004-2006	0	AAS	1.20368	1.19469	1.21268	1.18814	1.16682	0.58	0.684	36	0.889463
Dementia	2004-2006	0	CABS	1.18996	1.18173	1.1982	1.09261	1.09304	0.868	0.88	14	0.865642
Dementia	2004-2006	0	ARS	1.16797	1.15928	1.17665	1.22007	1.20651	0.188	0.284	43	0.891427
Dementia	2004-2006	0	AAS-r	1.17319	1.16427	1.18212	1.13149	1.12929	0.692	0.732	23	0.897627
Dementia	2004-2006	0	ALS	1.19695	1.18773	1.20616	1.22581	1.21068	0.332	0.408	45	0.871536
Dementia	2004-2006	0	ACB	1.28396	1.27503	1.29288	1.29067	1.29385	0.448	0.448	82	0.926426
Dementia	2004-2006	0	m-ARS	1.17836	1.16967	1.18705	1.25205	1.24028	0.136	0.076	58	0.877345
Dementia	2004-2006	0	DS	1.19893	1.19002	1.20784	1.30248	1.28987	0.028	0.06	78	0.927547
Dementia	2004-2006	0	DRS	1.2858	1.27688	1.29472	1.30595	1.29769	0.392	0.408	91	0.929241
Dementia	2004-2006	0	DDS	1.1779	1.16892	1.18689	1.3084	1.31095	0.008	0	80	0.88658
Dementia	2004-2006	0	AEC	1.1615	1.15265	1.17035	1.24338	1.23916	0.088	0.072	56	0.898614
Dementia	2004-2006	0	AIS	1.29469	1.28558	1.30381	1.34105	1.33827	0.224	0.268	112	0.930731
Dementia	2004-2006	0	GABS	1.33729	1.32815	1.34642	1.37184	1.36707	0.248	0.292	134	0.937213
Dementia	2004-2006	0	BAAS	1.29972	1.29074	1.3087	1.3404	1.32279	0.236	0.356	106	0.895431
Dementia	2004-2006	0	KABS	1.20743	1.19842	1.21645	1.31822	1.313	0.02	0.016	91	0.925591
Dementia	2004-2006	0	mACB	1.27449	1.26546	1.28352	1.27595	1.27756	0.484	0.472	74	0.960514
Dementia	2004-2006	0	CALS	1.3338	1.32471	1.34288	1.39418	1.38966	0.14	0.096	155	0.852734
Dementia	2004-2006	0	ACSBC	1.318	1.30898	1.32703	1.36913	1.36663	0.148	0.184	135	0.943304
Dementia	2004-2006	0	YS	1.20522	1.19639	1.21406	1.2376	1.21428	0.368	0.428	48	0.878416
Delirium	2004-2006	0	DRN	1.38059	1.37234	1.38884	1.22897	1.2267	0.968	0.928	40	0.913145
Delirium	2004-2006	0	CrAS	1.26163	1.25306	1.2702	1.27116	1.27315	0.448	0.42	54	0.943115
Delirium	2004-2006	0	ABC	1.15728	1.14926	1.16531	1.14011	1.14188	0.552	0.62	20	0.879235
Delirium	2004-2006	0	ADS	1.22592	1.21742	1.23443	1.37303	1.36559	0	0.004	100	0.928158
Delirium	2004-2006	0	AAS	1.24581	1.23725	1.25436	1.21385	1.19603	0.656	0.704	36	0.896219
Delirium	2004-2006	0	CABS	1.21516	1.20714	1.22319	1.1044	1.10391	0.908	0.896	14	0.899857
Delirium	2004-2006	0	ARS	1.17856	1.17022	1.18689	1.24797	1.23978	0.124	0.22	43	0.888216
Delirium	2004-2006	0	AAS-r	1.19156	1.18297	1.20015	1.15592	1.14984	0.688	0.708	23	0.91099
Delirium	2004-2006	0	ALS	1.24458	1.23598	1.25319	1.2581	1.24663	0.416	0.496	45	0.891106
Delirium	2004-2006	0	ACB	1.31154	1.30307	1.32001	1.34002	1.34568	0.368	0.348	82	0.947729
Delirium	2004-2006	0	m-ARS	1.19775	1.18945	1.20605	1.29386	1.286	0.112	0.052	58	0.888794
Delirium	2004-2006	0	DS	1.23694	1.22856	1.24533	1.34864	1.34216	0.036	0.064	78	0.932124
Delirium	2004-2006	0	DRS	1.34183	1.33322	1.35045	1.35443	1.3528	0.44	0.444	91	0.950256
Delirium	2004-2006	0	DDS	1.21465	1.20613	1.22318	1.35996	1.36757	0.02	0.016	80	0.929804
Delirium	2004-2006	0	AEC	1.20134	1.19298	1.2097	1.28399	1.27831	0.124	0.136	56	0.938259
Delirium	2004-2006	0	AIS	1.34645	1.33781	1.35509	1.39753	1.40494	0.224	0.204	112	0.920414
Delirium	2004-2006	0	GABS	1.40259	1.39398	1.4112	1.43144	1.43318	0.272	0.264	134	0.941463
Delirium	2004-2006	0	BAAS	1.3342	1.32566	1.34274	1.39088	1.38414	0.168	0.216	106	0.928908
Delirium	2004-2006	0	KABS	1.2493	1.24077	1.25783	1.36836	1.36959	0.008	0.02	91	0.948988
Delirium	2004-2006	0	mACB	1.30913	1.30062	1.31765	1.32409	1.32933	0.428	0.392	74	0.94621
Delirium	2004-2006	0	CALS	1.38498	1.3764	1.39355	1.45643	1.45978	0.104	0.048	155	0.802218
Delirium	2004-2006	0	ACSBC	1.36155	1.35301	1.37009	1.43197	1.43353	0.1	0.076	135	0.930921
Delirium	2004-2006	0	YS	1.24353	1.23519	1.25188	1.26685	1.24975	0.4	0.456	48	0.925981
